# Supplementary material for: Propyl 2-(3-benzoyl­thio­ureido)acetate
Source: Acta Crystallogr Sect E Struct Rep Online. 2008 Oct 9;64(Pt 11):o2083. doi: 10.1107/S1600536808030596 (PMC2959494; doi:10.1107/S1600536808030596)
Supplement: Supplementary file 1 [file e-64-o2083-sup1.cif]

##############################################################################
###                                                                        ###
###        Electronic paper (Acta Crystallographica Section E)             ###
###                                                                        ###
##############################################################################
#                                                                            #
# This CIF contains the data in a paper accepted for publication in Acta     #
# Crystallographica Section E. It conforms to the requirements of Notes      #
# for Authors for Section E, and has been peer reviewed under the auspices   #
# of the IUCr Commission on Journals.                                        #
#                                                                            #
# Full details of the Crystallographic Information File format               #
# are given in the paper "The Crystallographic Information File (CIF):       #
# a New Standard Archive File for Crystallography" by S. R. Hall, F. H.      #
# Allen and I. D. Brown [Acta Cryst. (1991), A47, 655-685].                  #
#                                                                            #
# The current version of the core CIF dictionary is obtainable from          #
# ftp://ftp.iucr.org/pub/cif_core.dic. The current version number is 2.4.    #
#                                                                            #
# Software is freely available for graphical display of the structure(s) in  #
# this CIF.  For information consult the CIF home page http://www.iucr.org/  #
# cif/home.html                                                              #
#                                                                            #
# This file may be used for bona fide research purposes within the           #
# scientific community so long as proper attribution is given to the journal # 
# article from which it was obtained.                                        #
#                                                                            #
##############################################################################
                                             
data_global
_audit_creation_method     'form.cif (version 2.0)'
_journal_data_validation_number     ?
_journal_date_recd_electronic     2008-09-19
_journal_date_accepted     2008-09-23
_journal_name_full     'Acta Crystallographica, Section E'
_journal_year     2008
_journal_volume     64
_journal_issue     11
_journal_page_first     o2083
_journal_page_last     o2083
_journal_paper_category     QO
_journal_coeditor_code     AT2635
_publ_contact_author_name     'Kassim, Mohammad B.'
_publ_contact_author_address
;
School of Chemical Sciences and Food Technology
Universiti Kebangsaan Malaysia
UKM 43600 Bangi Selangor
Malaysia
;
_publ_contact_author_email     mbkassim@ukm.my
_publ_contact_author_fax     '+603 89215410'
_publ_contact_author_phone     '+603 89213980'
_publ_section_title
;
Propyl 2-(3-benzoylthioureido)acetate
;
loop_
    _publ_author_name
    _publ_author_address
    'Hassan, Ibrahim N.'
;
School of Chemical Sciences and Food Technology
Faculty of Science and Technology
Universiti Kebangsaan Malaysia
UKM 43600 Bangi Selangor
Malaysia
;
    'Yamin, Bohari M.'
;
School of Chemical Sciences and Food Technology
Faculty of Science and Technology
Universiti Kebangsaan Malaysia
UKM 43600 Bangi Selangor
Malaysia
;
    'Kassim, Mohammad B.'
;
School of Chemical Sciences and Food Technology
Faculty of Science and Technology
Universiti Kebangsaan Malaysia
UKM 43600 Bangi Selangor
Malaysia
;
data_I
_audit_creation_method     SHELXL97
_chemical_name_systematic
;
Propyl 2-(3-benzoylthioureido)acetate
;
_chemical_name_common     'Propyl 2-(3-benzoylthioureido)acetate'
_chemical_formula_moiety     'C13 H16 N2 O3 S'
_chemical_formula_sum     'C13 H16 N2 O3 S'
_chemical_formula_iupac     'C13 H16 N2 O3 S'
_chemical_formula_weight     280.34
_chemical_melting_point     ?
_symmetry_cell_setting     monoclinic
_symmetry_space_group_name_H-M     'P 21/c'
_symmetry_space_group_name_Hall     '-P 2ybc'
loop_
    _symmetry_equiv_pos_as_xyz
    'x, y, z'
    '-x, y+1/2, -z+1/2'
    '-x, -y, -z'
    'x, -y-1/2, z-1/2'
_cell_length_a     11.6722(19)
_cell_length_b     15.105(3)
_cell_length_c     16.584(3)
_cell_angle_alpha     90.00
_cell_angle_beta     104.737(3)
_cell_angle_gamma     90.00
_cell_volume     2827.6(8)
_cell_formula_units_Z     8
_cell_measurement_reflns_used     1848
_cell_measurement_theta_min     1.80
_cell_measurement_theta_max     25.50
_cell_measurement_temperature     298(2)
_exptl_crystal_description     block
_exptl_crystal_colour     yellowish
_exptl_crystal_size_max     0.34
_exptl_crystal_size_mid     0.29
_exptl_crystal_size_min     0.09
_exptl_crystal_density_diffrn     1.317
_exptl_crystal_density_meas     ?
_exptl_crystal_density_method     'not measured'
_exptl_crystal_F_000     1184
_exptl_absorpt_coefficient_mu     0.234
_exptl_absorpt_correction_type     multi-scan
_exptl_absorpt_process_details     '(SADABS; Bruker, 2000)'
_exptl_absorpt_correction_T_min     0.9246
_exptl_absorpt_correction_T_max     0.9792
_exptl_special_details
;
;
_diffrn_ambient_temperature     298(2)
_diffrn_radiation_type     MoK\a
_diffrn_radiation_wavelength     0.71073
_diffrn_radiation_source     'fine-focus sealed tube'
_diffrn_radiation_monochromator     graphite
_diffrn_measurement_device_type     'Bruker SMART APEX CCD area-detector'
_diffrn_measurement_method     \w
_diffrn_detector_area_resol_mean     ?
_diffrn_reflns_number     15002
_diffrn_reflns_av_R_equivalents     0.0450
_diffrn_reflns_av_sigmaI/netI     0.0627
_diffrn_reflns_theta_min     1.80
_diffrn_reflns_theta_max     25.50
_diffrn_reflns_theta_full     25.50
_diffrn_measured_fraction_theta_max     1.000
_diffrn_measured_fraction_theta_full     1.000
_diffrn_reflns_limit_h_min     -14
_diffrn_reflns_limit_h_max     14
_diffrn_reflns_limit_k_min     -14
_diffrn_reflns_limit_k_max     18
_diffrn_reflns_limit_l_min     -19
_diffrn_reflns_limit_l_max     20
_diffrn_standards_number     ?
_diffrn_standards_interval_count     ?
_diffrn_standards_interval_time     ?
_diffrn_standards_decay_%     ?
_refine_special_details
;
Refinement of <i>F</i>^2^ against ALL reflections. The weighted <i>R</i>-factor
<i>wR</i> and goodness of fit <i>S</i> are based on <i>F</i>^2^, conventional
<i>R</i>-factors <i>R</i> are based on <i>F</i>, with <i>F</i> set to zero for
negative <i>F</i>^2^. The threshold expression of <i>F</i>^2^ >
\s(<i>F</i>^2^) is used only for calculating <i>R</i>-factors(gt) <i>etc</i>.
and is not relevant to the choice of reflections for refinement.
<i>R</i>-factors based on <i>F</i>^2^ are statistically about twice as large
as those based on <i>F</i>, and <i>R</i>- factors based on ALL data will be
even larger.
;
_reflns_number_total     5262
_reflns_number_gt     2854
_reflns_threshold_expression     I>2\s(I)
_refine_ls_structure_factor_coef     Fsqd
_refine_ls_matrix_type     full
_refine_ls_R_factor_all     0.1394
_refine_ls_R_factor_gt     0.0677
_refine_ls_wR_factor_gt     0.1381
_refine_ls_wR_factor_ref     0.1621
_refine_ls_goodness_of_fit_ref     1.051
_refine_ls_restrained_S_all     1.051
_refine_ls_number_reflns     5262
_refine_ls_number_parameters     359
_refine_ls_number_restraints     4
_refine_ls_hydrogen_treatment     mixed
_refine_ls_weighting_scheme     calc
_refine_ls_weighting_details
       'calc w = 1/[\s^2^(Fo^2^)+(0.0665P)^2^+0.3497P] where P=(Fo^2^+2Fc^2^)/3'
_atom_sites_solution_hydrogens     geom
_atom_sites_solution_primary     direct
_atom_sites_solution_secondary     difmap
_refine_ls_shift/su_max     0.000
_refine_ls_shift/su_mean     0.000
_refine_diff_density_max     0.207
_refine_diff_density_min     -0.166
_refine_ls_extinction_method     none
_refine_ls_extinction_coef     ?
loop_
    _atom_type_symbol
    _atom_type_description
    _atom_type_scat_dispersion_real
    _atom_type_scat_dispersion_imag
    _atom_type_scat_source
    'C' 'C' 0.0033 0.0016
                         'International Tables Vol C Tables 4.2.6.8 and 6.1.1.4'
    'H' 'H' 0.0000 0.0000
                         'International Tables Vol C Tables 4.2.6.8 and 6.1.1.4'
    'N' 'N' 0.0061 0.0033
                         'International Tables Vol C Tables 4.2.6.8 and 6.1.1.4'
    'O' 'O' 0.0106 0.0060
                         'International Tables Vol C Tables 4.2.6.8 and 6.1.1.4'
    'S' 'S' 0.1246 0.1234
                         'International Tables Vol C Tables 4.2.6.8 and 6.1.1.4'
_computing_data_collection     'SMART (Bruker, 2000)'
_computing_cell_refinement     'SMART (Bruker, 2000)'
_computing_data_reduction     'SAINT (Bruker, 2000)'
_computing_structure_solution     'SHELXS97 (Sheldrick, 2008)'
_computing_structure_refinement     'SHELXL97 (Sheldrick, 2008)'
_computing_molecular_graphics     'SHELXTL (Sheldrick, 2008)'
_computing_publication_material
;
SHELXTL (Sheldrick, 2008), PARST (Nardelli, 1995) and PLATON
(Spek, 2003)
;
loop_
    _atom_site_type_symbol
    _atom_site_label
    _atom_site_fract_x
    _atom_site_fract_y
    _atom_site_fract_z
    _atom_site_U_iso_or_equiv
    _atom_site_adp_type
    _atom_site_calc_flag
    _atom_site_refinement_flags
    _atom_site_occupancy
    _atom_site_disorder_assembly
    _atom_site_disorder_group
    C C1 -0.1076(3) 0.8544(3) 0.0140(2) 0.0722(11) Uani d . 1 . .
    H H1A -0.1024 0.8130 -0.0264 0.087 Uiso calc R 1 . .
    C C2 -0.2152(3) 0.8706(3) 0.0310(3) 0.0848(13) Uani d . 1 . .
    H H2A -0.2822 0.8397 0.0024 0.102 Uiso calc R 1 . .
    C C3 -0.2240(3) 0.9320(3) 0.0899(3) 0.0768(12) Uani d . 1 . .
    H H3A -0.2962 0.9418 0.1024 0.092 Uiso calc R 1 . .
    C C4 -0.1257(3) 0.9787(3) 0.1302(2) 0.0693(11) Uani d . 1 . .
    H H4A -0.1319 1.0215 0.1692 0.083 Uiso calc R 1 . .
    C C5 -0.0180(3) 0.9630(2) 0.1138(2) 0.0574(9) Uani d . 1 . .
    H H5A 0.0481 0.9954 0.1413 0.069 Uiso calc R 1 . .
    C C6 -0.0074(3) 0.8993(2) 0.05653(19) 0.0496(8) Uani d . 1 . .
    C C7 0.1050(3) 0.8780(2) 0.0338(2) 0.0497(8) Uani d . 1 . .
    C C8 0.3228(3) 0.9015(2) 0.0755(2) 0.0516(8) Uani d . 1 . .
    C C9 0.4434(3) 0.8520(2) -0.01556(19) 0.0613(10) Uani d . 1 . .
    H H9A 0.4869 0.8037 0.0170 0.074 Uiso calc R 1 . .
    H H9B 0.4912 0.9052 -0.0031 0.074 Uiso calc R 1 . .
    C C10 0.4199(3) 0.8311(2) -0.1062(2) 0.0587(9) Uani d . 1 . .
    C C11 0.5118(3) 0.7963(3) -0.2139(2) 0.0736(11) Uani d . 1 . .
    H H11A 0.4604 0.8405 -0.2472 0.088 Uiso calc R 1 . .
    H H11B 0.4796 0.7382 -0.2314 0.088 Uiso calc R 1 . .
    C C12 0.6336(4) 0.8042(3) -0.2255(2) 0.0941(14) Uani d . 1 . .
    H H12A 0.6655 0.8618 -0.2060 0.113 Uiso calc R 1 . .
    H H12B 0.6838 0.7596 -0.1919 0.113 Uiso calc R 1 . .
    C C13 0.6363(4) 0.7930(4) -0.3139(3) 0.1222(19) Uani d . 1 . .
    H H13A 0.7164 0.7981 -0.3184 0.183 Uiso calc R 1 . .
    H H13B 0.5885 0.8381 -0.3472 0.183 Uiso calc R 1 . .
    H H13C 0.6056 0.7358 -0.3333 0.183 Uiso calc R 1 . .
    C C14 0.6343(3) 0.9685(2) 0.3361(2) 0.0616(9) Uani d . 1 . .
    H H14A 0.5673 0.9970 0.3044 0.074 Uiso calc R 1 . .
    C C15 0.7394(3) 0.9753(3) 0.3139(2) 0.0733(11) Uani d . 1 . .
    H H15A 0.7429 1.0078 0.2670 0.088 Uiso calc R 1 . .
    C C16 0.8391(3) 0.9346(3) 0.3604(3) 0.0784(12) Uani d . 1 . .
    H H16A 0.9099 0.9380 0.3446 0.094 Uiso calc R 1 . .
    C C17 0.8334(3) 0.8889(3) 0.4306(3) 0.0912(13) Uani d . 1 . .
    H H17A 0.9013 0.8626 0.4636 0.109 Uiso calc R 1 . .
    C C18 0.7284(3) 0.8816(3) 0.4524(2) 0.0773(12) Uani d . 1 . .
    H H18A 0.7256 0.8504 0.5002 0.093 Uiso calc R 1 . .
    C C19 0.6270(3) 0.9199(2) 0.40472(19) 0.0505(8) Uani d . 1 . .
    C C20 0.5155(3) 0.9068(2) 0.4304(2) 0.0577(9) Uani d . 1 . .
    C C21 0.2955(3) 0.9159(2) 0.3802(2) 0.0533(9) Uani d . 1 . .
    C C22 0.1736(3) 0.8807(2) 0.4749(2) 0.0619(10) Uani d . 1 . .
    H H22A 0.1218 0.8419 0.4352 0.074 Uiso calc R 1 . .
    H H22B 0.1356 0.9381 0.4727 0.074 Uiso calc R 1 . .
    C C23 0.1951(3) 0.8429(2) 0.5608(2) 0.0577(9) Uani d . 1 . .
    C C24 0.1014(3) 0.8073(3) 0.66818(19) 0.0659(10) Uani d . 1 . .
    H H24A 0.1632 0.8375 0.7091 0.079 Uiso calc R 1 . .
    H H24B 0.1196 0.7445 0.6705 0.079 Uiso calc R 1 . .
    C C25 -0.0153(3) 0.8223(3) 0.6859(2) 0.0830(12) Uani d . 1 . .
    H H25A -0.0768 0.7951 0.6424 0.100 Uiso calc R 1 . .
    H H25B -0.0310 0.8854 0.6855 0.100 Uiso calc R 1 . .
    C C26 -0.0200(4) 0.7843(3) 0.7694(2) 0.1020(15) Uani d . 1 . .
    H H26A -0.0966 0.7953 0.7787 0.153 Uiso calc R 1 . .
    H H26B 0.0397 0.8119 0.8128 0.153 Uiso calc R 1 . .
    H H26C -0.0060 0.7217 0.7697 0.153 Uiso calc R 1 . .
    S S1 0.43593(8) 0.94060(8) 0.14867(6) 0.0800(4) Uani d . 1 . .
    S S2 0.18284(8) 0.94066(8) 0.30082(6) 0.0798(4) Uani d . 1 . .
    O O1 0.10454(18) 0.83491(16) -0.02851(14) 0.0655(7) Uani d . 1 . .
    O O2 0.3254(2) 0.8365(2) -0.15350(16) 0.1033(11) Uani d . 1 . .
    O O3 0.51810(19) 0.80959(16) -0.12641(13) 0.0662(7) Uani d . 1 . .
    O O4 0.5165(2) 0.88349(19) 0.50080(15) 0.0841(9) Uani d . 1 . .
    O O5 0.2888(2) 0.81729(17) 0.60138(14) 0.0708(7) Uani d . 1 . .
    O O6 0.09492(18) 0.84165(16) 0.58525(13) 0.0653(7) Uani d . 1 . .
    N N1 0.2084(2) 0.90800(19) 0.08632(17) 0.0533(7) Uani d D 1 . .
    N N2 0.3327(2) 0.8649(2) 0.00618(17) 0.0571(8) Uani d D 1 . .
    N N3 0.4114(2) 0.92075(19) 0.37143(16) 0.0533(7) Uani d D 1 . .
    N N4 0.2860(2) 0.8897(2) 0.45399(18) 0.0600(8) Uani d D 1 . .
    H H3B 0.416(3) 0.935(2) 0.3220(10) 0.074(12) Uiso d D 1 . .
    H H2B 0.2684(17) 0.847(2) -0.0292(16) 0.070(12) Uiso d D 1 . .
    H H1B 0.206(3) 0.9362(19) 0.1312(13) 0.069(11) Uiso d D 1 . .
    H H4B 0.346(2) 0.870(3) 0.4919(18) 0.105(16) Uiso d D 1 . .
loop_
    _atom_site_aniso_label
    _atom_site_aniso_U_11
    _atom_site_aniso_U_22
    _atom_site_aniso_U_33
    _atom_site_aniso_U_12
    _atom_site_aniso_U_13
    _atom_site_aniso_U_23
    C1 0.051(2) 0.085(3) 0.079(3) 0.003(2) 0.014(2) -0.016(2)
    C2 0.041(2) 0.104(4) 0.107(3) -0.006(2) 0.015(2) -0.014(3)
    C3 0.049(2) 0.100(3) 0.085(3) 0.008(2) 0.026(2) 0.005(3)
    C4 0.056(2) 0.096(3) 0.061(2) 0.004(2) 0.0243(19) -0.002(2)
    C5 0.049(2) 0.073(3) 0.051(2) 0.0037(18) 0.0134(16) 0.0041(18)
    C6 0.0412(19) 0.059(2) 0.048(2) 0.0043(17) 0.0091(16) 0.0127(17)
    C7 0.046(2) 0.058(2) 0.044(2) 0.0019(17) 0.0083(17) 0.0041(17)
    C8 0.0446(19) 0.061(2) 0.051(2) 0.0042(16) 0.0159(16) 0.0015(17)
    C9 0.047(2) 0.085(3) 0.053(2) 0.0110(19) 0.0149(17) -0.0033(18)
    C10 0.053(2) 0.073(3) 0.050(2) 0.010(2) 0.0144(19) 0.0010(18)
    C11 0.075(3) 0.101(3) 0.048(2) 0.008(2) 0.0221(19) 0.001(2)
    C12 0.081(3) 0.145(4) 0.064(3) 0.015(3) 0.033(2) 0.000(2)
    C13 0.102(4) 0.199(6) 0.075(3) -0.003(4) 0.038(3) 0.000(3)
    C14 0.051(2) 0.081(3) 0.049(2) -0.0051(19) 0.0066(17) 0.0075(19)
    C15 0.062(2) 0.103(3) 0.059(2) -0.019(2) 0.023(2) 0.001(2)
    C16 0.054(2) 0.097(3) 0.091(3) -0.007(2) 0.031(2) -0.009(3)
    C17 0.051(2) 0.111(4) 0.107(4) 0.010(2) 0.010(2) 0.030(3)
    C18 0.048(2) 0.100(3) 0.080(3) 0.005(2) 0.009(2) 0.029(2)
    C19 0.0401(18) 0.062(2) 0.048(2) -0.0049(17) 0.0094(16) -0.0031(17)
    C20 0.053(2) 0.072(3) 0.048(2) -0.0006(18) 0.0109(18) 0.0033(18)
    C21 0.0461(19) 0.066(2) 0.048(2) 0.0012(17) 0.0133(16) -0.0017(17)
    C22 0.0465(19) 0.087(3) 0.054(2) -0.0023(19) 0.0160(17) 0.0005(19)
    C23 0.050(2) 0.073(3) 0.052(2) -0.006(2) 0.0149(19) -0.0118(18)
    C24 0.064(2) 0.091(3) 0.045(2) -0.007(2) 0.0166(18) 0.0012(19)
    C25 0.068(3) 0.125(4) 0.063(3) 0.006(2) 0.028(2) 0.004(2)
    C26 0.099(3) 0.152(4) 0.065(3) -0.006(3) 0.040(2) 0.009(3)
    S1 0.0493(5) 0.1229(10) 0.0681(7) -0.0131(6) 0.0158(5) -0.0340(6)
    S2 0.0485(5) 0.1340(10) 0.0562(6) 0.0120(6) 0.0123(5) 0.0196(6)
    O1 0.0526(14) 0.0873(19) 0.0552(15) 0.0002(13) 0.0114(12) -0.0157(13)
    O2 0.0507(16) 0.198(3) 0.0565(17) 0.0217(19) 0.0055(14) -0.0217(18)
    O3 0.0530(14) 0.100(2) 0.0487(15) 0.0152(13) 0.0182(11) -0.0011(12)
    O4 0.0499(15) 0.149(3) 0.0520(16) -0.0021(15) 0.0104(12) 0.0278(16)
    O5 0.0522(15) 0.102(2) 0.0575(16) 0.0037(14) 0.0133(12) 0.0067(13)
    O6 0.0513(14) 0.100(2) 0.0476(14) -0.0055(13) 0.0177(11) 0.0008(12)
    N1 0.0449(16) 0.071(2) 0.0453(18) 0.0000(15) 0.0131(14) -0.0076(15)
    N2 0.0401(17) 0.085(2) 0.0465(18) 0.0048(16) 0.0106(15) -0.0061(15)
    N3 0.0414(16) 0.077(2) 0.0415(17) 0.0009(14) 0.0106(14) 0.0073(15)
    N4 0.0470(17) 0.090(2) 0.0461(18) -0.0001(17) 0.0174(15) 0.0069(16)
_geom_special_details
;
All e.s.d.'s (except the e.s.d. in the dihedral angle between two l.s. planes)
are estimated using the full covariance matrix. The cell e.s.d.'s are taken
into account individually in the estimation of e.s.d.'s in distances, angles
and torsion angles; correlations between e.s.d.'s in cell parameters are only
used when they are defined by crystal symmetry. An approximate (isotropic)
treatment of cell e.s.d.'s is used for estimating e.s.d.'s involving l.s.
planes.
;
loop_
    _geom_bond_atom_site_label_1
    _geom_bond_atom_site_label_2
    _geom_bond_site_symmetry_2
    _geom_bond_distance
    _geom_bond_publ_flag
    C1 C2 . 1.378(5) ?
    C1 C6 . 1.380(4) ?
    C1 H1A . 0.9300 ?
    C2 C3 . 1.368(5) ?
    C2 H2A . 0.9300 ?
    C3 C4 . 1.368(5) ?
    C3 H3A . 0.9300 ?
    C4 C5 . 1.373(4) ?
    C4 H4A . 0.9300 ?
    C5 C6 . 1.378(4) ?
    C5 H5A . 0.9300 ?
    C6 C7 . 1.490(4) ?
    C7 O1 . 1.220(3) ?
    C7 N1 . 1.373(4) ?
    C8 N2 . 1.307(4) ?
    C8 N1 . 1.395(4) ?
    C8 S1 . 1.658(3) ?
    C9 N2 . 1.440(4) ?
    C9 C10 . 1.492(4) ?
    C9 H9A . 0.9700 ?
    C9 H9B . 0.9700 ?
    C10 O2 . 1.182(4) ?
    C10 O3 . 1.314(4) ?
    C11 O3 . 1.447(4) ?
    C11 C12 . 1.487(5) ?
    C11 H11A . 0.9700 ?
    C11 H11B . 0.9700 ?
    C12 C13 . 1.484(5) ?
    C12 H12A . 0.9700 ?
    C12 H12B . 0.9700 ?
    C13 H13A . 0.9600 ?
    C13 H13B . 0.9600 ?
    C13 H13C . 0.9600 ?
    C14 C15 . 1.371(4) ?
    C14 C19 . 1.375(4) ?
    C14 H14A . 0.9300 ?
    C15 C16 . 1.367(5) ?
    C15 H15A . 0.9300 ?
    C16 C17 . 1.370(5) ?
    C16 H16A . 0.9300 ?
    C17 C18 . 1.368(5) ?
    C17 H17A . 0.9300 ?
    C18 C19 . 1.373(4) ?
    C18 H18A . 0.9300 ?
    C19 C20 . 1.482(4) ?
    C20 O4 . 1.217(4) ?
    C20 N3 . 1.369(4) ?
    C21 N4 . 1.317(4) ?
    C21 N3 . 1.399(4) ?
    C21 S2 . 1.649(3) ?
    C22 N4 . 1.446(4) ?
    C22 C23 . 1.496(4) ?
    C22 H22A . 0.9700 ?
    C22 H22B . 0.9700 ?
    C23 O5 . 1.193(4) ?
    C23 O6 . 1.332(4) ?
    C24 O6 . 1.454(4) ?
    C24 C25 . 1.483(4) ?
    C24 H24A . 0.9700 ?
    C24 H24B . 0.9700 ?
    C25 C26 . 1.512(5) ?
    C25 H25A . 0.9700 ?
    C25 H25B . 0.9700 ?
    C26 H26A . 0.9600 ?
    C26 H26B . 0.9600 ?
    C26 H26C . 0.9600 ?
    N1 H1B . 0.863(10) ?
    N2 H2B . 0.871(10) ?
    N3 H3B . 0.862(10) ?
    N4 H4B . 0.867(10) ?
loop_
    _geom_angle_atom_site_label_1
    _geom_angle_atom_site_label_2
    _geom_angle_atom_site_label_3
    _geom_angle_site_symmetry_1
    _geom_angle_site_symmetry_3
    _geom_angle
    _geom_angle_publ_flag
    C2 C1 C6 . . 120.4(4) ?
    C2 C1 H1A . . 119.8 ?
    C6 C1 H1A . . 119.8 ?
    C3 C2 C1 . . 120.3(4) ?
    C3 C2 H2A . . 119.9 ?
    C1 C2 H2A . . 119.9 ?
    C4 C3 C2 . . 119.5(3) ?
    C4 C3 H3A . . 120.2 ?
    C2 C3 H3A . . 120.2 ?
    C3 C4 C5 . . 120.6(4) ?
    C3 C4 H4A . . 119.7 ?
    C5 C4 H4A . . 119.7 ?
    C4 C5 C6 . . 120.3(3) ?
    C4 C5 H5A . . 119.9 ?
    C6 C5 H5A . . 119.9 ?
    C5 C6 C1 . . 118.8(3) ?
    C5 C6 C7 . . 124.3(3) ?
    C1 C6 C7 . . 116.8(3) ?
    O1 C7 N1 . . 121.8(3) ?
    O1 C7 C6 . . 121.0(3) ?
    N1 C7 C6 . . 117.2(3) ?
    N2 C8 N1 . . 116.4(3) ?
    N2 C8 S1 . . 124.2(2) ?
    N1 C8 S1 . . 119.4(2) ?
    N2 C9 C10 . . 109.5(3) ?
    N2 C9 H9A . . 109.8 ?
    C10 C9 H9A . . 109.8 ?
    N2 C9 H9B . . 109.8 ?
    C10 C9 H9B . . 109.8 ?
    H9A C9 H9B . . 108.2 ?
    O2 C10 O3 . . 125.1(3) ?
    O2 C10 C9 . . 123.7(3) ?
    O3 C10 C9 . . 111.1(3) ?
    O3 C11 C12 . . 108.2(3) ?
    O3 C11 H11A . . 110.1 ?
    C12 C11 H11A . . 110.1 ?
    O3 C11 H11B . . 110.1 ?
    C12 C11 H11B . . 110.1 ?
    H11A C11 H11B . . 108.4 ?
    C13 C12 C11 . . 112.4(4) ?
    C13 C12 H12A . . 109.1 ?
    C11 C12 H12A . . 109.1 ?
    C13 C12 H12B . . 109.1 ?
    C11 C12 H12B . . 109.1 ?
    H12A C12 H12B . . 107.9 ?
    C12 C13 H13A . . 109.5 ?
    C12 C13 H13B . . 109.5 ?
    H13A C13 H13B . . 109.5 ?
    C12 C13 H13C . . 109.5 ?
    H13A C13 H13C . . 109.5 ?
    H13B C13 H13C . . 109.5 ?
    C15 C14 C19 . . 120.7(3) ?
    C15 C14 H14A . . 119.7 ?
    C19 C14 H14A . . 119.7 ?
    C16 C15 C14 . . 120.4(4) ?
    C16 C15 H15A . . 119.8 ?
    C14 C15 H15A . . 119.8 ?
    C15 C16 C17 . . 119.2(3) ?
    C15 C16 H16A . . 120.4 ?
    C17 C16 H16A . . 120.4 ?
    C18 C17 C16 . . 120.4(4) ?
    C18 C17 H17A . . 119.8 ?
    C16 C17 H17A . . 119.8 ?
    C17 C18 C19 . . 120.8(4) ?
    C17 C18 H18A . . 119.6 ?
    C19 C18 H18A . . 119.6 ?
    C18 C19 C14 . . 118.4(3) ?
    C18 C19 C20 . . 118.0(3) ?
    C14 C19 C20 . . 123.6(3) ?
    O4 C20 N3 . . 121.3(3) ?
    O4 C20 C19 . . 121.3(3) ?
    N3 C20 C19 . . 117.3(3) ?
    N4 C21 N3 . . 115.1(3) ?
    N4 C21 S2 . . 124.8(2) ?
    N3 C21 S2 . . 120.0(2) ?
    N4 C22 C23 . . 108.8(3) ?
    N4 C22 H22A . . 109.9 ?
    C23 C22 H22A . . 109.9 ?
    N4 C22 H22B . . 109.9 ?
    C23 C22 H22B . . 109.9 ?
    H22A C22 H22B . . 108.3 ?
    O5 C23 O6 . . 125.0(3) ?
    O5 C23 C22 . . 124.6(3) ?
    O6 C23 C22 . . 110.4(3) ?
    O6 C24 C25 . . 107.7(3) ?
    O6 C24 H24A . . 110.2 ?
    C25 C24 H24A . . 110.2 ?
    O6 C24 H24B . . 110.2 ?
    C25 C24 H24B . . 110.2 ?
    H24A C24 H24B . . 108.5 ?
    C24 C25 C26 . . 111.9(3) ?
    C24 C25 H25A . . 109.2 ?
    C26 C25 H25A . . 109.2 ?
    C24 C25 H25B . . 109.2 ?
    C26 C25 H25B . . 109.2 ?
    H25A C25 H25B . . 107.9 ?
    C25 C26 H26A . . 109.5 ?
    C25 C26 H26B . . 109.5 ?
    H26A C26 H26B . . 109.5 ?
    C25 C26 H26C . . 109.5 ?
    H26A C26 H26C . . 109.5 ?
    H26B C26 H26C . . 109.5 ?
    C10 O3 C11 . . 117.6(3) ?
    C23 O6 C24 . . 117.0(3) ?
    C7 N1 C8 . . 127.7(3) ?
    C7 N1 H1B . . 120(2) ?
    C8 N1 H1B . . 112(2) ?
    C8 N2 C9 . . 124.3(3) ?
    C8 N2 H2B . . 118(2) ?
    C9 N2 H2B . . 118(2) ?
    C20 N3 C21 . . 128.6(3) ?
    C20 N3 H3B . . 117(2) ?
    C21 N3 H3B . . 114(2) ?
    C21 N4 C22 . . 123.1(3) ?
    C21 N4 H4B . . 122(3) ?
    C22 N4 H4B . . 114(3) ?
loop_
    _geom_hbond_atom_site_label_D
    _geom_hbond_atom_site_label_H
    _geom_hbond_atom_site_label_A
    _geom_hbond_site_symmetry_D
    _geom_hbond_site_symmetry_H
    _geom_hbond_site_symmetry_A
    _geom_hbond_distance_DH
    _geom_hbond_distance_HA
    _geom_hbond_distance_DA
    _geom_hbond_angle_DHA
    _geom_hbond_publ_flag
    N2 H2B O1 . . 1_555 0.87(2) 1.92(2) 2.617(3) 136(2) yes
    N2 H2B O2 . . 1_555 0.87(2) 2.33(2) 2.663(4) 103.1(17) yes
    N4 H4B O4 . . 1_555 0.87(3) 1.97(2) 2.605(4) 129(3) yes
    N4 H4B O5 . . 1_555 0.87(3) 2.23(3) 2.671(4) 111(2) yes
    C5 H5A S2 . . 1_555 0.93 2.84 3.396(3) 120 yes
    C13 H13B O4 . . 1_554 0.96 2.54 3.329(6) 139 yes
    C14 H14A S1 . . 1_555 0.93 2.78 3.397(3) 125 yes
    C24 H24A O2 . . 1_556 0.97 2.57 3.441(4) 150 yes
    C26 H26B O1 . . 1_556 0.96 2.57 3.384(4) 143 yes
