# Supplementary material for: Propyl 2-(3-benzoyl­thio­ureido)acetate
Source: Acta Crystallogr Sect E Struct Rep Online. 2008 Oct 9;64(Pt 11):o2083. doi: 10.1107/S1600536808030596 (PMC2959494; doi:10.1107/S1600536808030596)
Supplement: Supplementary file 2 [file e-64-o2083-Isup2.hkl]

# 
# h,k,l, Fc-squared, Fo-squared, sigma(Fo-squared) and status flag 
# 
data_I
_shelx_title ' a in P2(1)/c' 
_shelx_refln_list_code          4 
_shelx_F_calc_maximum      351.53 
_exptl_crystal_F_000      1184.00 
_reflns_d_resolution_high  0.8255 
 
loop_ 
 _symmetry_equiv_pos_as_xyz 
 'x, y, z' 
 '-x, y+1/2, -z+1/2' 
 '-x, -y, -z' 
 'x, -y-1/2, z-1/2' 
 
_cell_length_a    11.6722 
_cell_length_b    15.1047 
_cell_length_c    16.5836 
_cell_angle_alpha  90.000 
_cell_angle_beta  104.737 
_cell_angle_gamma  90.000 
 
_shelx_F_squared_multiplier     1.000 
 
loop_ 
 _refln_index_h 
 _refln_index_k 
 _refln_index_l 
 _refln_F_squared_calc 
 _refln_F_squared_meas 
 _refln_F_squared_sigma 
 _refln_observed_status 
   1   0   0     2617.67     3033.69     45.40 o 
   2   0   0       15.09       13.65      4.16 o 
   3   0   0     4377.36     4475.28     49.68 o 
   4   0   0        2.49        6.04      4.69 o 
   5   0   0      728.59      770.48     16.22 o 
   6   0   0     2129.68     1831.06     29.11 o 
   7   0   0      327.32      337.85     30.83 o 
   8   0   0      309.20      332.09     16.86 o 
   9   0   0      456.80      485.22     27.99 o 
  10   0   0     1437.94     1386.53     49.07 o 
  11   0   0      699.25      733.29     58.05 o 
  12   0   0       62.02       44.83     22.43 o 
  13   0   0      234.86      255.21     38.70 o 
   1   1   0    12501.10    13869.59    157.33 o 
   2   1   0      455.16      381.25      6.42 o 
   3   1   0      286.74      264.72      8.54 o 
   4   1   0      156.64      146.31      5.78 o 
   5   1   0      160.22      172.43      6.93 o 
   6   1   0     2792.20     2614.03     29.40 o 
   7   1   0        5.14        9.36      5.33 o 
   8   1   0        0.75        7.41      6.95 o 
   9   1   0     4044.72     3742.60    139.11 o 
  10   1   0      270.11      286.20     17.09 o 
  11   1   0      114.87      129.89     15.89 o 
  12   1   0      249.92      250.44     21.88 o 
  13   1   0        0.00       17.76     22.40 o 
   0   2   0     2048.11     2247.91     36.29 o 
   1   2   0        8.68       12.78      4.17 o 
   2   2   0     6269.68     6560.67     77.25 o 
   3   2   0     2547.60     2584.04     26.42 o 
   4   2   0        0.34        0.48      3.86 o 
   5   2   0     6897.02     7425.46     63.36 o 
   6   2   0       13.34       20.54      4.79 o 
   7   2   0      677.25      653.77     15.11 o 
   8   2   0      502.97      476.68     16.03 o 
   9   2   0       11.87       26.95      9.24 o 
  10   2   0      121.78      156.94     18.99 o 
  11   2   0       45.72       34.86     14.45 o 
  12   2   0        0.44       11.62     17.65 o 
  13   2   0        9.02       -0.62     22.08 o 
   1   3   0     7328.51     7221.48    106.50 o 
   2   3   0     3858.96     3850.33     49.63 o 
   3   3   0     1181.90     1126.05     18.73 o 
   4   3   0     1656.39     1546.62     20.42 o 
   5   3   0        1.89       13.34      5.28 o 
   6   3   0       71.50       83.43      6.73 o 
   7   3   0     1550.44     1378.21     22.98 o 
   8   3   0       24.77       39.82      8.52 o 
   9   3   0     2197.87     2224.89     42.97 o 
  10   3   0       76.36       81.76     13.35 o 
  11   3   0       99.22       65.44     33.38 o 
  12   3   0      250.73      333.47     52.33 o 
  13   3   0        0.32        8.96     22.19 o 
   0   4   0    51652.91    59286.45    804.74 o 
   1   4   0      133.78      145.43     23.73 o 
   2   4   0     2178.09     2293.80     62.77 o 
   3   4   0      966.54      876.17     15.97 o 
   4   4   0        6.57       18.76      5.90 o 
   5   4   0     1496.59     1533.10     23.86 o 
   6   4   0      208.57      226.50      9.39 o 
   7   4   0        9.18       13.00      6.46 o 
   8   4   0      360.18      332.48     16.14 o 
   9   4   0      162.07      167.08     12.51 o 
  10   4   0      322.23      322.03     23.85 o 
  11   4   0       34.21       35.41     17.10 o 
  12   4   0       24.95       20.33     23.09 o 
  13   4   0        0.06       56.51     29.89 o 
   1   5   0     2950.30     2891.62     37.43 o 
   2   5   0       43.21       42.42      6.76 o 
   3   5   0      323.23      309.97     26.77 o 
   4   5   0     6140.43     6266.86     72.61 o 
   5   5   0      897.38      879.55     17.46 o 
   6   5   0       17.75       10.24      6.32 o 
   7   5   0      423.97      390.79     31.15 o 
   8   5   0      215.54      210.33     21.67 o 
   9   5   0      169.94      153.40     16.76 o 
  10   5   0       16.63       29.81     29.95 o 
  11   5   0        8.27       26.38     23.20 o 
  12   5   0       11.41       42.60     27.90 o 
  13   5   0       14.47        1.79     34.42 o 
   0   6   0        1.89       13.19      5.10 o 
   1   6   0     1619.59     1607.48     25.70 o 
   2   6   0      456.39      418.71     14.60 o 
   3   6   0      440.75      393.07     16.85 o 
   4   6   0      810.86      807.68     22.87 o 
   5   6   0     3150.87     3288.44     48.03 o 
   6   6   0      627.67      689.50     20.08 o 
   7   6   0       42.36       31.45      8.57 o 
   8   6   0      204.22      208.68     13.32 o 
   9   6   0      262.02      253.66     19.45 o 
  10   6   0       18.23       12.80     20.91 o 
  11   6   0        1.27       -2.72     20.94 o 
  12   6   0        2.63        5.53     27.51 o 
   1   7   0       24.98       31.91      4.99 o 
   2   7   0      280.09      243.71     12.39 o 
   3   7   0      327.81      315.36     15.83 o 
   4   7   0      594.37      667.36     21.43 o 
   5   7   0      221.75      210.81     15.49 o 
   6   7   0      109.19      135.11     18.28 o 
   7   7   0        4.75       19.13      7.87 o 
   8   7   0        0.01       18.36      9.25 o 
   9   7   0      313.86      298.21     22.80 o 
  10   7   0        2.12       34.53     20.31 o 
  11   7   0       14.64       32.65     36.17 o 
  12   7   0       31.42       50.32     26.58 o 
   0   8   0     3133.44     2992.81     71.32 o 
   1   8   0      656.18      649.75     13.36 o 
   2   8   0      455.58      493.77     17.42 o 
   3   8   0      265.97      269.78     13.85 o 
   4   8   0       19.22       28.40      7.84 o 
   5   8   0      614.34      590.01     22.39 o 
   6   8   0       19.46       15.96     13.66 o 
   7   8   0       46.49       52.04     10.12 o 
   8   8   0      173.43      178.92     17.23 o 
   9   8   0        4.16       16.64     15.13 o 
  10   8   0       10.48       37.87     22.67 o 
  11   8   0        5.00      -30.85     23.72 o 
  12   8   0        0.28       -1.36     24.21 o 
   1   9   0      427.77      439.02     16.80 o 
   2   9   0        7.58       11.17      9.46 o 
   3   9   0      268.06      245.49     17.66 o 
   4   9   0       26.48       33.74      8.96 o 
   5   9   0       58.61       60.42      9.74 o 
   6   9   0       55.78       57.91     15.20 o 
   7   9   0       73.96       61.12     10.89 o 
   8   9   0      155.96      164.53     14.93 o 
   9   9   0      109.06      126.97     25.38 o 
  10   9   0       31.92       54.19     24.32 o 
  11   9   0       13.21       10.77     23.73 o 
   0  10   0        2.54       26.95      9.91 o 
   1  10   0      145.90      144.99      9.57 o 
   2  10   0       17.44       21.56      8.92 o 
   3  10   0      209.72      239.72     23.34 o 
   4  10   0      563.56      517.27     21.21 o 
   5  10   0      352.33      310.25     17.63 o 
   6  10   0      250.71      271.16     41.48 o 
   7  10   0       12.36       35.33     10.81 o 
   8  10   0      329.64      336.85     34.27 o 
   9  10   0      165.65      147.90     27.38 o 
  10  10   0       31.34       39.87     24.89 o 
  11  10   0       23.78       23.00     25.32 o 
   1  11   0      419.96      348.26     24.34 o 
   2  11   0       23.30       31.46      9.38 o 
   3  11   0      337.09      310.39     19.78 o 
   4  11   0      326.38      361.63     18.51 o 
   5  11   0      148.85      106.71     12.53 o 
   6  11   0       10.38       15.05     12.86 o 
   7  11   0       45.18       49.88     13.44 o 
   8  11   0        1.35       13.72     15.99 o 
   9  11   0        3.19       24.28     30.91 o 
  10  11   0        0.03      -13.61     23.88 o 
   0  12   0       37.54       46.09     18.60 o 
   1  12   0       20.01       29.31     12.71 o 
   2  12   0        0.95       22.17     11.76 o 
   3  12   0        3.14        5.05     14.02 o 
   4  12   0       27.26       56.75     10.72 o 
   5  12   0        0.61        2.78     13.95 o 
   6  12   0       44.46       46.30     16.10 o 
   7  12   0       10.06        4.46     16.36 o 
   8  12   0       10.93       58.43     19.99 o 
   9  12   0        2.72       27.70     24.45 o 
  10  12   0       12.68       56.65     28.03 o 
   1  13   0       23.66       30.36     21.47 o 
   2  13   0        7.10       31.59     26.12 o 
   3  13   0       63.19       65.87     28.99 o 
   4  13   0       63.05       81.11     15.89 o 
   5  13   0        0.02        7.42     14.51 o 
   6  13   0        1.04        9.40     18.02 o 
   7  13   0       22.81       19.60     17.41 o 
   8  13   0        0.37       28.24     19.70 o 
   9  13   0       37.84       42.87     43.56 o 
   0  14   0       10.43       36.10     22.29 o 
   1  14   0       31.47       61.18     15.57 o 
   2  14   0        0.79       -5.37     16.72 o 
   3  14   0       58.18       51.21     17.98 o 
   4  14   0       43.17       41.46     19.56 o 
   5  14   0        7.22        8.21     28.86 o 
   6  14   0       14.44        8.00     20.32 o 
   7  14   0        9.67       12.09     19.47 o 
   8  14   0       20.07       11.47     24.69 o 
   1  15   0        2.84       12.57     43.49 o 
   2  15   0        3.93      -10.21     19.08 o 
   3  15   0       11.89       16.98     24.27 o 
   4  15   0        2.93       19.17     28.24 o 
   5  15   0       13.02       -4.38     32.27 o 
   6  15   0        2.82       19.15     31.59 o 
   7  15   0       24.50        3.94     20.11 o 
   0  16   0        8.17       23.39     31.59 o 
   1  16   0        0.55       21.12     21.60 o 
   2  16   0        3.10        6.16     21.41 o 
   3  16   0       25.62       41.45     22.77 o 
   4  16   0        3.46       11.24     20.69 o 
   5  16   0        1.72       17.21     23.15 o 
   6  16   0        4.68       21.34     34.19 o 
   1  17   0       11.79       28.79     23.50 o 
   2  17   0        0.04       36.81     23.25 o 
   3  17   0        0.70       -1.36     33.64 o 
   4  17   0        3.35       29.17     23.49 o 
   5  17   0        0.27       53.08     24.02 o 
   0  18   0        2.39       21.33     35.01 o 
   1  18   0        7.91      -13.34     26.60 o 
   2  18   0        0.00       -1.32     22.87 o 
 -13   1   1        0.85        8.59     18.74 o 
 -12   1   1       80.02      100.89     18.07 o 
 -11   1   1      394.28      367.02     17.75 o 
 -10   1   1       18.45       18.12      8.19 o 
  -9   1   1     1488.14     1344.19     25.73 o 
  -8   1   1        0.52       -6.88      6.26 o 
  -7   1   1     1544.62     1467.52     20.66 o 
  -6   1   1      247.70      221.65      9.00 o 
  -5   1   1     1324.78     1385.56     25.30 o 
  -4   1   1     5120.88     5224.60     52.98 o 
  -3   1   1     2069.84     2110.52     28.07 o 
  -2   1   1      767.38      711.41     13.15 o 
  -1   1   1     1251.05     1408.13     16.64 o 
   0   1   1       13.51       13.45      1.86 o 
   1   1   1     1892.65     1865.77     22.03 o 
   2   1   1     8597.70     9482.56     98.00 o 
   3   1   1      107.46      117.95      5.29 o 
   4   1   1     4564.07     4865.69     47.10 o 
   5   1   1       19.43       18.26      5.21 o 
   6   1   1      690.90      692.85     15.95 o 
   7   1   1     1247.53     1196.88     22.77 o 
   8   1   1      191.00      206.33     12.66 o 
   9   1   1     9070.61     9048.33    132.01 o 
  10   1   1       17.00       21.37     11.67 o 
  11   1   1       85.65      116.18     30.40 o 
  12   1   1       95.59      116.83     18.51 o 
  13   1   1        0.01       -5.75     20.46 o 
 -13   2   1       21.76       -6.42     20.88 o 
 -12   2   1        0.02      -20.06     27.16 o 
 -11   2   1      637.98      610.13     22.76 o 
 -10   2   1      149.07      121.88     12.34 o 
  -9   2   1      565.74      497.68     15.76 o 
  -8   2   1        0.09        7.75      6.01 o 
  -7   2   1       19.01       24.33      5.25 o 
  -6   2   1      369.45      380.36     11.24 o 
  -5   2   1     4241.84     4667.60     57.07 o 
  -4   2   1       99.71       97.93      5.85 o 
  -3   2   1    17306.69    19022.58    189.38 o 
  -2   2   1      541.99      519.63      9.65 o 
  -1   2   1      259.15      242.97     19.21 o 
   0   2   1     3098.21     3236.37     40.71 o 
   1   2   1       11.39        8.09      3.26 o 
   2   2   1    23877.77    25969.04    251.07 o 
   3   2   1       97.58      102.23      5.34 o 
   4   2   1       82.88       87.87      5.95 o 
   5   2   1     2404.65     2430.25     29.56 o 
   6   2   1      485.32      419.04     12.99 o 
   7   2   1     1132.05     1037.31     21.33 o 
   8   2   1     1846.76     1842.64     39.56 o 
   9   2   1       86.30      118.08     13.49 o 
  10   2   1       27.48       48.34     12.69 o 
  11   2   1       87.83      114.56     16.84 o 
  12   2   1        0.03        4.82     18.93 o 
  13   2   1        0.40      -12.31     20.55 o 
 -13   3   1        2.38       27.67     40.98 o 
 -12   3   1       11.21       15.13     20.06 o 
 -11   3   1        0.01      -11.70     14.34 o 
 -10   3   1       52.60       41.89     10.62 o 
  -9   3   1     4138.78     4057.09     62.83 o 
  -8   3   1       11.67       22.38      6.71 o 
  -7   3   1      707.42      663.22     13.85 o 
  -6   3   1      334.18      281.40     13.27 o 
  -5   3   1      113.56       97.14      6.72 o 
  -4   3   1      246.17      212.85     11.84 o 
  -3   3   1       36.74       28.14      5.01 o 
  -2   3   1       32.26       37.07      7.24 o 
  -1   3   1     3582.05     3857.49     61.62 o 
   0   3   1      298.45      347.07      7.78 o 
   1   3   1     1039.34      772.78     13.69 o 
   2   3   1     2200.44     2123.72     32.65 o 
   3   3   1       37.38       43.66      4.81 o 
   4   3   1     2630.70     2657.87     32.91 o 
   5   3   1       11.21        6.94      4.64 o 
   6   3   1      238.76      234.54      9.24 o 
   7   3   1      137.54      141.54      9.61 o 
   8   3   1        1.44        7.17      8.21 o 
   9   3   1      165.76      179.51     14.30 o 
  10   3   1        9.18       23.46     14.22 o 
  11   3   1      169.36      210.28     23.18 o 
  12   3   1       89.40      102.48     29.54 o 
  13   3   1        0.00       35.23     37.96 o 
 -13   4   1        2.24        2.33     27.46 o 
 -12   4   1       16.32       19.50     21.71 o 
 -11   4   1      154.12      135.40     18.50 o 
 -10   4   1      665.95      638.09     25.44 o 
  -9   4   1       14.60       49.44      9.47 o 
  -8   4   1        0.24       -1.13      7.35 o 
  -7   4   1       53.51       53.21      6.64 o 
  -6   4   1     1190.28     1127.80     18.47 o 
  -5   4   1      425.53      407.33     12.24 o 
  -4   4   1      186.17      201.19      8.24 o 
  -3   4   1      767.31      736.26     15.89 o 
  -2   4   1       46.48       53.21      8.68 o 
  -1   4   1     3750.02     3870.13     49.76 o 
   0   4   1   123575.79   133951.45   1279.70 o 
   1   4   1      348.63      340.69      9.21 o 
   2   4   1      326.28      301.00      9.34 o 
   3   4   1       61.39       56.49      5.45 o 
   4   4   1      376.85      371.62     18.29 o 
   5   4   1      920.32      898.79     18.31 o 
   6   4   1       53.32       65.91      7.21 o 
   7   4   1      184.59      183.73     10.38 o 
   8   4   1     1138.66     1178.73     24.78 o 
   9   4   1       57.90       72.99     15.09 o 
  10   4   1        3.43       17.98     15.91 o 
  11   4   1      171.04      195.43     49.85 o 
  12   4   1       24.63       59.93     28.02 o 
  13   4   1      122.05       81.52     31.56 o 
 -13   5   1        1.13       29.27     28.93 o 
 -12   5   1        6.62       29.46     26.02 o 
 -11   5   1        1.50       15.77     17.02 o 
 -10   5   1       59.35       87.05     17.16 o 
  -9   5   1      165.95      124.54     16.30 o 
  -8   5   1        0.02       27.89      9.91 o 
  -7   5   1      324.54      317.73     20.73 o 
  -6   5   1     1708.05     1643.84     26.50 o 
  -5   5   1      866.65      913.75     22.32 o 
  -4   5   1        0.39        8.58      6.49 o 
  -3   5   1     1478.53     1475.70     50.74 o 
  -2   5   1      787.29      800.74     27.90 o 
  -1   5   1    11500.37    12876.00    150.23 o 
   0   5   1     1745.63     1800.59     24.92 o 
   1   5   1        3.39        9.73      5.50 o 
   2   5   1     1586.59     1558.65     27.98 o 
   3   5   1     3070.59     3014.59     39.08 o 
   4   5   1       15.69       17.91      5.73 o 
   5   5   1      398.17      391.85     15.26 o 
   6   5   1       63.95       84.16      7.87 o 
   7   5   1       23.90       34.27      7.38 o 
   8   5   1      252.32      252.75     27.08 o 
   9   5   1     3337.52     3335.26    216.62 o 
  10   5   1       43.21       60.14     19.44 o 
  11   5   1        6.04        8.94     22.15 o 
  12   5   1       88.39      205.09     72.21 o 
 -13   6   1        9.55       12.05     30.84 o 
 -12   6   1        1.40      -12.25     29.40 o 
 -11   6   1      143.37      145.72     20.49 o 
 -10   6   1       84.31       80.03     26.39 o 
  -9   6   1      195.53      174.13     27.80 o 
  -8   6   1     1015.17      995.45     59.54 o 
  -7   6   1      543.98      558.86     18.86 o 
  -6   6   1      709.64      684.90     23.97 o 
  -5   6   1     1364.54     1307.99     97.23 o 
  -4   6   1        1.91       29.75     12.79 o 
  -3   6   1      357.51      365.31     18.61 o 
  -2   6   1      376.83      343.13     17.07 o 
  -1   6   1      451.04      445.31     12.03 o 
   0   6   1       13.08       24.66      5.55 o 
   1   6   1      158.14      150.98      8.44 o 
   2   6   1      353.41      364.61     16.76 o 
   3   6   1      452.16      440.71     16.41 o 
   4   6   1      907.42     1012.96     18.15 o 
   5   6   1     1400.68     1302.30     22.64 o 
   6   6   1       47.61       60.39      8.05 o 
   7   6   1        2.10       14.83      8.02 o 
   8   6   1       65.59       92.75     12.24 o 
   9   6   1        6.56       20.80     18.09 o 
  10   6   1       27.88       24.46     22.49 o 
  11   6   1        0.46        7.45     22.97 o 
  12   6   1       21.35       54.02     29.03 o 
 -12   7   1       97.86      117.57     28.82 o 
 -11   7   1        0.11       -8.49     19.63 o 
 -10   7   1        3.12       15.71     17.26 o 
  -9   7   1      244.64      194.14     25.58 o 
  -8   7   1        3.94       23.70      9.55 o 
  -7   7   1      107.60      118.93     14.59 o 
  -6   7   1       10.95       13.10      8.17 o 
  -5   7   1      568.46      551.85     46.08 o 
  -4   7   1      153.63      207.30     19.90 o 
  -3   7   1       48.97       46.47     16.96 o 
  -2   7   1      191.47      220.34     14.65 o 
  -1   7   1     2777.00     2584.50     35.04 o 
   0   7   1      607.73      600.47     14.28 o 
   1   7   1     2896.68     2528.51     38.74 o 
   2   7   1      293.31      265.24     13.23 o 
   3   7   1     1156.42     1116.91     26.97 o 
   4   7   1     4439.99     4698.75     72.76 o 
   5   7   1        7.23       36.99     17.05 o 
   6   7   1       32.48       54.14      9.89 o 
   7   7   1      372.96      343.74     18.02 o 
   8   7   1       34.74       62.38     12.68 o 
   9   7   1       78.03       64.96     19.86 o 
  10   7   1        4.38       13.47     23.14 o 
  11   7   1       13.12       34.63     59.42 o 
  12   7   1       58.49       22.46     40.48 o 
 -12   8   1        8.92       -0.83     29.25 o 
 -11   8   1      107.62      128.00     22.25 o 
 -10   8   1       99.77       93.96     20.38 o 
  -9   8   1        0.04       24.57     16.26 o 
  -8   8   1        3.09        7.01      9.42 o 
  -7   8   1        0.36       38.42      8.98 o 
  -6   8   1      146.71      189.17     20.64 o 
  -5   8   1       42.41       39.14     13.38 o 
  -4   8   1        4.53       14.90     10.77 o 
  -3   8   1       30.38       46.55     11.04 o 
  -2   8   1     2043.20     1964.22     46.47 o 
  -1   8   1      203.95      179.32      8.68 o 
   0   8   1      257.23      232.66     10.21 o 
   1   8   1        3.28       17.04      9.30 o 
   2   8   1      557.99      507.29     24.41 o 
   3   8   1       40.84       49.62      7.77 o 
   4   8   1       70.91       84.30      9.60 o 
   5   8   1      191.95      200.34     13.46 o 
   6   8   1       90.78       94.03      9.94 o 
   7   8   1       97.61      101.50     13.10 o 
   8   8   1      556.34      551.85     26.84 o 
   9   8   1       33.55       37.72     20.24 o 
  10   8   1        0.43        8.91     20.72 o 
  11   8   1       47.16       70.47     27.88 o 
  12   8   1        0.12       30.01     28.82 o 
 -12   9   1       41.89       16.79     50.74 o 
 -11   9   1       14.28        8.49     25.37 o 
 -10   9   1       95.87      100.97     20.03 o 
  -9   9   1       44.04       35.16     17.54 o 
  -8   9   1        2.99        9.84     12.49 o 
  -7   9   1      437.47      434.01     18.68 o 
  -6   9   1      141.93      149.44     14.14 o 
  -5   9   1        7.71       21.45      9.51 o 
  -4   9   1      404.85      318.62     16.26 o 
  -3   9   1       61.94       58.91      8.55 o 
  -2   9   1       97.79      117.38     13.66 o 
  -1   9   1     1240.12     1204.59     25.94 o 
   0   9   1      212.48      220.36      8.88 o 
   1   9   1      598.36      631.54     14.65 o 
   2   9   1      115.39      106.37     11.50 o 
   3   9   1      164.50      205.22     14.99 o 
   4   9   1     1154.45     1155.90     37.81 o 
   5   9   1      193.49      164.67     13.28 o 
   6   9   1       84.97       82.34     12.22 o 
   7   9   1       21.08       20.77     10.92 o 
   8   9   1       50.69       70.84     23.88 o 
   9   9   1        3.95       30.51     19.41 o 
  10   9   1       19.85      -15.56     20.91 o 
  11   9   1       13.84       28.62     27.31 o 
 -11  10   1        0.46      -23.54     25.49 o 
 -10  10   1       39.82       33.44     20.32 o 
  -9  10   1       14.41       24.36     16.71 o 
  -8  10   1      127.96      146.17     15.43 o 
  -7  10   1        2.06       35.18     11.87 o 
  -6  10   1       27.92       33.78     11.18 o 
  -5  10   1      208.66      179.96     14.47 o 
  -4  10   1       66.01       56.17      9.79 o 
  -3  10   1      325.09      312.48     33.62 o 
  -2  10   1       44.34       61.13      7.81 o 
  -1  10   1        9.46       25.54      7.17 o 
   0  10   1       13.29       17.29      6.55 o 
   1  10   1      240.40      253.81     14.01 o 
   2  10   1       37.68       83.95     24.55 o 
   3  10   1       10.43       46.43     11.09 o 
   4  10   1      163.20      204.99     17.10 o 
   5  10   1       94.37      115.99     15.44 o 
   6  10   1       86.28      100.09     13.24 o 
   7  10   1        2.64       14.73     13.26 o 
   8  10   1       43.44       57.51     16.23 o 
   9  10   1        0.42        1.73     21.99 o 
  10  10   1        5.34       -1.33     22.35 o 
  11  10   1        0.52       15.39     26.80 o 
 -11  11   1        3.41       15.87     27.68 o 
 -10  11   1        1.21        8.77     25.49 o 
  -9  11   1        9.46       -3.42     16.78 o 
  -8  11   1        3.41       18.39     14.65 o 
  -7  11   1        9.58        5.34     12.84 o 
  -6  11   1       81.17      121.04     24.28 o 
  -5  11   1       68.39       76.52     15.07 o 
  -4  11   1       67.95       87.71     11.55 o 
  -3  11   1      117.90      130.10     11.99 o 
  -2  11   1       33.65       60.86     10.07 o 
  -1  11   1       49.47       75.95     13.65 o 
   0  11   1      140.19      158.10     16.37 o 
   1  11   1       84.69       95.61     10.99 o 
   2  11   1        0.00       13.18      8.71 o 
   3  11   1        5.01        9.14     10.11 o 
   4  11   1        2.03       13.22     19.49 o 
   5  11   1       55.70       72.47     14.26 o 
   6  11   1       11.93       11.73     12.04 o 
   7  11   1       51.51       29.85     15.18 o 
   8  11   1        1.07        8.25     15.64 o 
   9  11   1       30.15       45.80     23.34 o 
  10  11   1        0.26       10.63     25.54 o 
 -10  12   1        0.65       38.23     27.99 o 
  -9  12   1       16.76       56.96     20.56 o 
  -8  12   1      139.51      157.02     22.44 o 
  -7  12   1        2.89        9.04     16.24 o 
  -6  12   1       71.18       97.11     15.40 o 
  -5  12   1        0.15        6.29     15.21 o 
  -4  12   1        9.58        6.75      9.97 o 
  -3  12   1      254.25      265.75     16.84 o 
  -2  12   1      180.02      187.61     18.84 o 
  -1  12   1        7.54        4.27     11.82 o 
   0  12   1      111.86       76.48     14.00 o 
   1  12   1       89.46       87.61     25.16 o 
   2  12   1       33.81       47.92     13.12 o 
   3  12   1       31.28       34.95     20.79 o 
   4  12   1        0.08       19.83     15.18 o 
   5  12   1       79.58       96.09     17.35 o 
   6  12   1       87.52       87.04     16.38 o 
   7  12   1       22.42       13.82     17.17 o 
   8  12   1        1.60       50.39     18.38 o 
   9  12   1        2.45        0.91     22.79 o 
  10  12   1        0.80       20.59     45.13 o 
  -9  13   1        0.33       -4.24     24.89 o 
  -8  13   1        1.36       30.51     18.96 o 
  -7  13   1        7.94        4.97     15.73 o 
  -6  13   1       12.51       21.56     14.10 o 
  -5  13   1        5.00       16.69     14.70 o 
  -4  13   1       17.25       15.69     11.15 o 
  -3  13   1       19.06       20.75     13.68 o 
  -2  13   1       74.98       95.33     17.07 o 
  -1  13   1        0.00      -11.61     12.65 o 
   0  13   1        0.34       -5.93     11.54 o 
   1  13   1        8.86       23.05     15.93 o 
   2  13   1       43.33       42.28     14.18 o 
   3  13   1        3.68        4.43     14.50 o 
   4  13   1        0.80        0.31     13.81 o 
   5  13   1       23.74       22.81     17.04 o 
   6  13   1        2.84       -4.23     16.18 o 
   7  13   1        6.94       -5.13     17.18 o 
   8  13   1       44.78       37.96     20.90 o 
   9  13   1        0.06      -23.93     25.15 o 
  -8  14   1       69.27       93.66     23.60 o 
  -7  14   1       22.06       26.83     23.01 o 
  -6  14   1        4.90       -5.89     19.33 o 
  -5  14   1       32.68       44.04     29.27 o 
  -4  14   1       26.06        5.22     16.90 o 
  -3  14   1       54.97       75.95     19.52 o 
  -2  14   1       10.28       20.34     18.39 o 
  -1  14   1       32.30       35.33     22.09 o 
   0  14   1        5.60       15.55     16.23 o 
   1  14   1        2.24       12.55     16.23 o 
   2  14   1        0.44       14.83     15.94 o 
   3  14   1        3.21       -3.97     14.78 o 
   4  14   1        1.89       21.85     35.42 o 
   5  14   1       32.97       43.56     36.10 o 
   6  14   1       34.00       11.38     17.79 o 
   7  14   1        0.02       18.81     19.49 o 
   8  14   1       15.22        1.34     21.07 o 
  -7  15   1       13.25      -13.04     29.33 o 
  -6  15   1        2.37       55.52     32.96 o 
  -5  15   1        8.41       -5.65     21.14 o 
  -4  15   1        3.52        7.42     20.06 o 
  -3  15   1        0.20        2.79     20.01 o 
  -2  15   1       14.50       18.39     20.24 o 
  -1  15   1        6.38      -12.19     20.58 o 
   0  15   1        0.28      -22.76     18.01 o 
   1  15   1       55.64       71.87     19.97 o 
   2  15   1        0.03        2.86     19.14 o 
   3  15   1       84.89       97.85     22.59 o 
   4  15   1       22.09       21.07     20.54 o 
   5  15   1       38.03       34.75     22.43 o 
   6  15   1        1.44       11.27     25.72 o 
   7  15   1       33.17       47.09     21.73 o 
  -6  16   1       25.83        7.52     33.64 o 
  -5  16   1        1.30      -22.69     20.70 o 
  -4  16   1        7.05       35.94     21.83 o 
  -3  16   1       15.39       40.99     20.98 o 
  -2  16   1        0.59      -41.44     28.51 o 
  -1  16   1        0.03        3.45     23.59 o 
   0  16   1        2.19        1.62     22.09 o 
   1  16   1        6.66       -7.05     24.07 o 
   2  16   1       12.81       26.21     22.43 o 
   3  16   1        1.69       -1.37     20.72 o 
   4  16   1        1.23       -2.01     22.32 o 
   5  16   1        0.02       19.26     19.96 o 
   6  16   1        0.39       36.59     26.59 o 
  -5  17   1        0.71        0.98     22.83 o 
  -4  17   1       11.88        3.54     24.22 o 
  -3  17   1        5.21       21.32     24.20 o 
  -2  17   1        7.05       25.06     23.69 o 
  -1  17   1        4.09       10.99     22.63 o 
   0  17   1        0.10       31.20     22.75 o 
   1  17   1        8.06       26.12     23.42 o 
   2  17   1        1.56        4.61     22.95 o 
   3  17   1        3.99        0.89     23.78 o 
   4  17   1        2.15       17.65     25.03 o 
  -2  18   1        7.14        1.10     25.54 o 
  -1  18   1        0.08      -16.32     23.27 o 
   0  18   1        0.02       13.86     24.38 o 
   1  18   1        0.84      -25.22     24.08 o 
   2  18   1        3.23       15.86     36.38 o 
 -13   0   2       52.17       74.58     26.93 o 
 -12   0   2        4.99       32.83     17.58 o 
 -11   0   2      158.41      153.29     17.66 o 
 -10   0   2        4.87       17.36     11.96 o 
  -9   0   2      974.44      925.67     29.28 o 
  -8   0   2      526.37      538.61     26.64 o 
  -7   0   2       57.94       46.53     10.59 o 
  -6   0   2     3273.73     2837.72     59.96 o 
  -5   0   2     4046.87     4542.06    125.95 o 
  -4   0   2      113.03      113.42     10.30 o 
  -3   0   2      618.07      564.49     17.24 o 
  -2   0   2     2869.35     2962.75     48.06 o 
  -1   0   2     3557.61     3808.02     45.72 o 
   0   0   2    19250.14    20423.21    277.36 o 
   1   0   2      515.57      449.65      9.89 o 
   2   0   2     1597.43     1197.71     20.85 o 
   3   0   2     6278.67     6972.08     87.23 o 
   4   0   2      927.23      974.82     21.70 o 
   5   0   2    10093.97    10613.83    132.29 o 
   6   0   2      255.79      241.86     19.97 o 
   7   0   2        0.27       13.11     14.19 o 
   8   0   2     1319.52     1254.68     42.66 o 
   9   0   2       64.01      119.87     35.28 o 
  10   0   2     1297.90     1297.02    129.51 o 
  11   0   2       12.78       56.66     23.05 o 
  12   0   2       49.12       20.23     25.56 o 
  13   0   2       79.10       90.81     30.42 o 
 -13   1   2        3.31       11.36     17.32 o 
 -12   1   2      209.76      199.61     16.49 o 
 -11   1   2       37.38       48.68     11.33 o 
 -10   1   2        0.79        0.58      9.08 o 
  -9   1   2     1092.05      998.83     24.78 o 
  -8   1   2        0.24       21.84      7.22 o 
  -7   1   2        3.95       18.42      6.60 o 
  -6   1   2     1379.65     1273.60     20.27 o 
  -5   1   2      753.64      758.59     14.04 o 
  -4   1   2     2319.56     2111.02     39.91 o 
  -3   1   2      156.47      172.52      8.74 o 
  -2   1   2      523.47      548.23      8.38 o 
  -1   1   2     2039.31     2253.44     22.62 o 
   0   1   2      110.17      117.55      5.27 o 
   1   1   2    27953.75    31410.56    302.01 o 
   2   1   2     2393.90     2402.85     27.07 o 
   3   1   2     3805.27     4091.07     43.66 o 
   4   1   2     1664.55     1739.71     24.69 o 
   5   1   2        8.47       13.47      5.53 o 
   6   1   2      929.09      920.38     19.14 o 
   7   1   2        0.73       -4.43      6.16 o 
   8   1   2       32.32       52.93     10.38 o 
   9   1   2      536.90      507.32     38.77 o 
  10   1   2       88.22      102.68     14.57 o 
  11   1   2       34.46       34.48     14.73 o 
  12   1   2        1.73       27.89     18.53 o 
  13   1   2        0.48       15.46     19.84 o 
 -13   2   2        0.19       14.97     20.45 o 
 -12   2   2        3.26       17.89     15.78 o 
 -11   2   2     1109.04     1092.38     25.93 o 
 -10   2   2       80.11       95.32     10.99 o 
  -9   2   2       26.93       47.32      8.66 o 
  -8   2   2      530.78      472.17     16.42 o 
  -7   2   2      186.46      190.01     10.51 o 
  -6   2   2     1628.53     1790.94     26.09 o 
  -5   2   2        0.19        3.59      6.57 o 
  -4   2   2       63.89       61.55      7.64 o 
  -3   2   2     7581.92     8174.84     86.51 o 
  -2   2   2     1043.75     1048.79     13.66 o 
  -1   2   2      216.06      254.84      6.34 o 
   0   2   2      140.42      127.61      4.50 o 
   1   2   2       34.33       34.20      3.81 o 
   2   2   2    19903.24    21390.02    209.61 o 
   3   2   2      422.19      380.61     11.05 o 
   4   2   2     1671.26     1646.60     24.04 o 
   5   2   2       60.25       47.12      7.64 o 
   6   2   2      159.09      189.04      9.61 o 
   7   2   2       38.11       51.67      7.32 o 
   8   2   2      562.77      498.71     19.33 o 
   9   2   2       11.38       25.98     11.22 o 
  10   2   2       56.58       49.56     13.50 o 
  11   2   2       87.58      102.83     17.05 o 
  12   2   2       12.25       35.48     21.27 o 
  13   2   2      158.69      181.37     25.93 o 
 -13   3   2       12.13      -12.58     27.17 o 
 -12   3   2        3.17        2.68     16.50 o 
 -11   3   2       47.80       64.89     15.44 o 
 -10   3   2      221.92      218.01     12.30 o 
  -9   3   2     3535.31     3491.45     54.50 o 
  -8   3   2        5.15        9.78      8.35 o 
  -7   3   2      115.36      101.70      9.52 o 
  -6   3   2       24.13       32.95      5.59 o 
  -5   3   2      984.56     1041.60     20.87 o 
  -4   3   2        7.80        4.72      5.01 o 
  -3   3   2       68.24       70.59      7.30 o 
  -2   3   2     4669.07     5039.31     63.40 o 
  -1   3   2     1286.84     1198.45     24.03 o 
   0   3   2     1059.89     1024.59     13.86 o 
   1   3   2       42.98       30.82      4.38 o 
   2   3   2     4063.22     4205.95     60.91 o 
   3   3   2      283.62      272.63     15.45 o 
   4   3   2     9376.21    10102.10    108.83 o 
   5   3   2       37.55       38.38      6.94 o 
   6   3   2      958.22      899.53     19.36 o 
   7   3   2      392.28      336.25     13.75 o 
   8   3   2       84.31      103.73     10.99 o 
   9   3   2     1480.68     1412.54     43.41 o 
  10   3   2       40.16       47.45     14.45 o 
  11   3   2      201.66      202.98     22.70 o 
  12   3   2       17.88       26.67     20.09 o 
  13   3   2        3.75        0.39     30.24 o 
 -13   4   2       19.50       12.61     25.66 o 
 -12   4   2        2.80      -14.38     15.54 o 
 -11   4   2      262.66      237.70     21.47 o 
 -10   4   2      109.98      123.58     20.83 o 
  -9   4   2       94.40       94.07     10.30 o 
  -8   4   2       46.61       70.94      7.98 o 
  -7   4   2        5.16        8.48      5.97 o 
  -6   4   2      195.71      182.68     14.40 o 
  -5   4   2     2774.18     2886.83     40.86 o 
  -4   4   2       57.04       49.00      6.68 o 
  -3   4   2      671.76      725.12     26.13 o 
  -2   4   2     1415.09     1486.86     40.92 o 
  -1   4   2       92.92       96.87      8.31 o 
   0   4   2    65067.05    71744.66    686.96 o 
   1   4   2       99.35       90.50      6.20 o 
   2   4   2     4816.73     4790.52     54.60 o 
   3   4   2      816.85      833.90     16.94 o 
   4   4   2      246.49      229.39     10.11 o 
   5   4   2      182.88      174.65      9.63 o 
   6   4   2       51.50       57.12      8.92 o 
   7   4   2      124.82      139.03     11.53 o 
   8   4   2      279.44      259.99     13.89 o 
   9   4   2       18.83       -7.04     14.60 o 
  10   4   2      275.98      271.68     28.27 o 
  11   4   2       12.56       36.10     25.71 o 
  12   4   2        0.48       16.15     36.38 o 
 -13   5   2        2.68       24.90     31.65 o 
 -12   5   2      193.12      173.21     23.74 o 
 -11   5   2      205.92      210.07     20.36 o 
 -10   5   2      280.70      254.89     19.15 o 
  -9   5   2       60.48       79.15     11.74 o 
  -8   5   2      145.18      143.05     15.52 o 
  -7   5   2     1746.02     1697.98     70.66 o 
  -6   5   2      263.69      247.72     11.39 o 
  -5   5   2       42.60       49.57      9.96 o 
  -4   5   2       34.55       20.22     10.16 o 
  -3   5   2     1179.27     1107.69     22.72 o 
  -2   5   2     3004.49     3075.87     43.21 o 
  -1   5   2       14.63       18.91      7.00 o 
   0   5   2       28.77       34.50      6.85 o 
   1   5   2     7845.97     8488.04    102.67 o 
   2   5   2      590.25      569.98     18.44 o 
   3   5   2      423.30      461.58     12.88 o 
   4   5   2     1727.54     1880.06     30.04 o 
   5   5   2       51.13       51.57      7.71 o 
   6   5   2      151.98      164.40     10.84 o 
   7   5   2       22.95       37.93     10.24 o 
   8   5   2       26.76       51.82     10.73 o 
   9   5   2     1636.11     1543.97     64.48 o 
  10   5   2      148.75      150.06     25.29 o 
  11   5   2       47.18       62.20     24.35 o 
  12   5   2       97.08      155.73     33.35 o 
 -13   6   2        3.17       43.20     45.13 o 
 -12   6   2        0.10      -25.04     31.68 o 
 -11   6   2      272.27      314.64     32.05 o 
 -10   6   2      214.03      196.07     23.16 o 
  -9   6   2        2.14        2.08     12.79 o 
  -8   6   2      116.34      145.23     11.86 o 
  -7   6   2       10.29       26.70     11.93 o 
  -6   6   2      434.23      460.14     24.84 o 
  -5   6   2      128.50      144.49     11.25 o 
  -4   6   2      231.94      209.99     15.61 o 
  -3   6   2     3857.48     3878.40    104.55 o 
  -2   6   2      148.00      178.49      9.45 o 
  -1   6   2      797.66      796.79     15.71 o 
   0   6   2       70.73       66.38      6.44 o 
   1   6   2      252.81      231.91     15.88 o 
   2   6   2       59.57       40.92      7.08 o 
   3   6   2        3.78       24.48      6.42 o 
   4   6   2     2292.59     2555.65     37.34 o 
   5   6   2      183.06      192.29     10.64 o 
   6   6   2      274.79      282.93     15.74 o 
   7   6   2      156.38      177.25     13.72 o 
   8   6   2      609.15      588.53     24.50 o 
   9   6   2      230.46      207.85     24.68 o 
  10   6   2      247.92      219.17     27.92 o 
  11   6   2        4.65       10.18     24.38 o 
  12   6   2        0.77       20.60     25.66 o 
 -12   7   2        3.76       42.44     22.42 o 
 -11   7   2        1.04       -3.29     20.21 o 
 -10   7   2       38.19       68.99     19.70 o 
  -9   7   2      470.02      438.09     35.02 o 
  -8   7   2        5.04       23.98      9.79 o 
  -7   7   2     1417.52     1479.14     67.15 o 
  -6   7   2      161.69      168.45     17.58 o 
  -5   7   2      661.96      692.59     54.02 o 
  -4   7   2       29.70       26.75     12.44 o 
  -3   7   2       36.54       49.45     14.56 o 
  -2   7   2       82.55       92.46      6.58 o 
  -1   7   2      284.26      258.15      9.70 o 
   0   7   2      265.19      259.35     10.40 o 
   1   7   2      239.04      201.13     10.69 o 
   2   7   2        4.98        7.42      6.89 o 
   3   7   2      476.13      433.77     12.56 o 
   4   7   2        0.16       20.90      7.83 o 
   5   7   2       15.63       35.24      8.85 o 
   6   7   2      228.18      216.72     18.36 o 
   7   7   2      200.54      192.81     16.70 o 
   8   7   2        9.00       19.69     12.49 o 
   9   7   2       69.87       84.72     41.23 o 
  10   7   2        7.25        4.63     20.43 o 
  11   7   2       29.26       53.87     34.39 o 
  12   7   2       13.40       -0.22     28.04 o 
 -12   8   2        6.50       32.70     24.55 o 
 -11   8   2      102.71       84.19     22.98 o 
 -10   8   2       26.13       29.91     16.87 o 
  -9   8   2       45.91       84.64     17.31 o 
  -8   8   2        7.34       20.97     18.45 o 
  -7   8   2        7.20       22.89      9.65 o 
  -6   8   2     1613.86     1659.80     71.80 o 
  -5   8   2       44.95       76.12     18.12 o 
  -4   8   2       62.22       76.92     52.92 o 
  -3   8   2     1286.11     1261.47     38.15 o 
  -2   8   2       22.94       39.21      5.96 o 
  -1   8   2        2.14       18.82      6.43 o 
   0   8   2     5482.77     5692.03     67.51 o 
   1   8   2        0.97        9.05      8.97 o 
   2   8   2      175.89      151.56     10.37 o 
   3   8   2        0.61       16.31      9.91 o 
   4   8   2       45.58       35.62     15.49 o 
   5   8   2      167.95      172.18     13.01 o 
   6   8   2        1.48        7.97      9.24 o 
   7   8   2        0.21       17.36     11.18 o 
   8   8   2      236.90      288.91     23.36 o 
   9   8   2       42.47       19.28     19.68 o 
  10   8   2        5.88      -11.84     19.83 o 
  11   8   2       46.07       65.37     27.39 o 
 -12   9   2        2.77       13.98     29.45 o 
 -11   9   2        0.99       12.11     19.63 o 
 -10   9   2       82.13       93.88     20.13 o 
  -9   9   2      103.26       82.46     18.92 o 
  -8   9   2       50.06       59.76     12.99 o 
  -7   9   2        0.17        5.00     10.71 o 
  -6   9   2       98.47      129.43     13.32 o 
  -5   9   2        0.00       28.46     12.56 o 
  -4   9   2       16.22       43.06     12.99 o 
  -3   9   2      517.47      522.18     38.09 o 
  -2   9   2      777.64      781.25     28.67 o 
  -1   9   2      272.13      268.68     11.11 o 
   0   9   2      163.43      158.01     10.46 o 
   1   9   2        1.13       12.96      7.56 o 
   2   9   2      458.15      414.08     20.00 o 
   3   9   2        4.65       24.63      9.57 o 
   4   9   2      143.49      160.62     12.51 o 
   5   9   2       33.23       41.29     10.06 o 
   6   9   2        2.91       19.47      9.91 o 
   7   9   2       19.89       18.67     12.03 o 
   8   9   2       15.24       35.20     14.27 o 
   9   9   2       71.98       81.00     24.85 o 
  10   9   2       12.78        7.26     24.38 o 
  11   9   2       97.62       74.24     29.37 o 
 -11  10   2       50.91       69.43     23.64 o 
 -10  10   2        1.15       -3.78     18.04 o 
  -9  10   2       19.95       27.94     17.19 o 
  -8  10   2      135.48      150.87     15.54 o 
  -7  10   2      134.89      156.61     15.86 o 
  -6  10   2      311.75      297.72     18.66 o 
  -5  10   2       23.67       26.80     10.32 o 
  -4  10   2      182.95      184.94     17.02 o 
  -3  10   2      115.13      106.03     13.74 o 
  -2  10   2       14.45       34.95      9.25 o 
  -1  10   2       21.17       53.82     14.36 o 
   0  10   2        5.28       17.28      9.20 o 
   1  10   2      173.19      149.97     11.74 o 
   2  10   2      236.89      208.92     19.28 o 
   3  10   2       49.04       62.48     11.54 o 
   4  10   2      129.34      139.47     13.02 o 
   5  10   2      153.63      149.42     14.52 o 
   6  10   2       65.41       69.17     12.55 o 
   7  10   2        5.94      -16.68     12.05 o 
   8  10   2       17.79       30.48     16.34 o 
   9  10   2       98.58       92.55     26.87 o 
  10  10   2       10.53       25.11     24.22 o 
  11  10   2       14.93       44.62     28.98 o 
 -11  11   2        5.78       11.52     29.40 o 
 -10  11   2       48.15       21.20     21.43 o 
  -9  11   2        0.45       -2.06     18.00 o 
  -8  11   2        1.83      -13.25     18.85 o 
  -7  11   2        9.58        4.04     14.59 o 
  -6  11   2        7.18       30.94     11.94 o 
  -5  11   2       98.45       99.00     12.59 o 
  -4  11   2      178.54      179.16     13.76 o 
  -3  11   2      120.41       70.70     18.87 o 
  -2  11   2       60.83       65.32     13.34 o 
  -1  11   2        0.37       23.05     11.21 o 
   0  11   2        3.21       10.00     15.52 o 
   1  11   2      370.60      325.08     16.41 o 
   2  11   2       22.38       24.62      9.38 o 
   3  11   2       32.29       45.04     10.47 o 
   4  11   2      188.63      187.03     14.84 o 
   5  11   2        5.18       25.60     10.21 o 
   6  11   2       30.62       37.66     13.02 o 
   7  11   2       64.97       86.31     16.60 o 
   8  11   2       10.70       31.17     18.45 o 
   9  11   2        0.21       -6.24     25.03 o 
  10  11   2        0.79       41.11     26.73 o 
 -10  12   2        1.13      -14.90     31.27 o 
  -9  12   2       20.44       54.85     20.56 o 
  -8  12   2       10.40       15.61     17.42 o 
  -7  12   2        5.28      -11.19     15.49 o 
  -6  12   2       39.45       86.77     15.35 o 
  -5  12   2        1.08       23.75     12.13 o 
  -4  12   2        2.17       12.41      9.95 o 
  -3  12   2       63.76       71.34     13.98 o 
  -2  12   2      171.90      170.16     24.27 o 
  -1  12   2        1.79       -0.98     12.38 o 
   0  12   2       15.79       22.76     19.62 o 
   1  12   2        0.43       13.44     12.66 o 
   2  12   2       22.13       38.44     12.32 o 
   3  12   2       31.59       20.31     11.42 o 
   4  12   2        2.22        8.16     10.55 o 
   5  12   2       28.40       24.23     11.71 o 
   6  12   2       84.68       99.04     17.05 o 
   7  12   2      104.71      142.64     20.01 o 
   8  12   2       54.36       62.96     20.11 o 
   9  12   2        7.84        8.47     30.50 o 
  -9  13   2       24.50       21.84     29.58 o 
  -8  13   2        0.40        7.45     18.51 o 
  -7  13   2        0.22       20.06     18.18 o 
  -6  13   2       89.18      108.01     16.54 o 
  -5  13   2        0.04       -2.98     12.59 o 
  -4  13   2       27.19       19.22     11.23 o 
  -3  13   2       12.82       13.57     17.09 o 
  -2  13   2      112.06      121.34     24.00 o 
  -1  13   2       44.33       36.11     14.98 o 
   0  13   2        0.30       -4.58     23.59 o 
   1  13   2      515.85      533.62     52.10 o 
   2  13   2        2.11       15.52     13.93 o 
   3  13   2       12.76       44.54     20.38 o 
   4  13   2        0.86       36.43     12.60 o 
   5  13   2        9.36        9.27     13.82 o 
   6  13   2      116.43      144.20     21.58 o 
   7  13   2       13.29        3.03     17.97 o 
   8  13   2        0.38        4.45     20.81 o 
   9  13   2       22.11       29.84     49.44 o 
  -9  14   2       26.82       37.62     23.24 o 
  -8  14   2       10.70       14.00     19.86 o 
  -7  14   2       10.75       28.28     17.56 o 
  -6  14   2        2.26        1.22     16.79 o 
  -5  14   2        1.55       40.07     31.73 o 
  -4  14   2       23.72       37.41     18.52 o 
  -3  14   2       34.27       43.91     16.97 o 
  -2  14   2        0.91       -2.57     16.19 o 
  -1  14   2       37.23       24.25     15.48 o 
   0  14   2       22.03       19.18     15.75 o 
   1  14   2       10.30       -4.50     15.30 o 
   2  14   2        9.44       14.57     14.97 o 
   3  14   2        9.98       22.14     25.50 o 
   4  14   2        7.98      -20.65     13.97 o 
   5  14   2        0.31       -6.45     15.68 o 
   6  14   2       25.32       24.27     18.49 o 
   7  14   2       23.89        9.14     19.74 o 
   8  14   2        4.97       -5.67     21.00 o 
  -8  15   2        0.82      -17.72     21.68 o 
  -7  15   2       37.39       39.58     19.74 o 
  -6  15   2        1.85       28.58     34.46 o 
  -5  15   2        2.98        6.80     27.42 o 
  -4  15   2       17.94       12.33     20.40 o 
  -3  15   2       18.60       34.55     20.72 o 
  -2  15   2        7.72      -22.40     18.40 o 
  -1  15   2       16.01       22.11     18.79 o 
   0  15   2       14.70       11.15     28.31 o 
   1  15   2       38.00       45.65     20.87 o 
   2  15   2       17.87       19.32     18.46 o 
   3  15   2       72.55       98.83     23.19 o 
   4  15   2        4.20        3.13     16.90 o 
   5  15   2       13.16       -2.02     24.60 o 
   6  15   2       23.98       27.00     33.85 o 
   7  15   2        0.69       29.52     22.27 o 
  -6  16   2       56.85       14.36     32.68 o 
  -5  16   2        1.52        9.54     21.83 o 
  -4  16   2        0.14        9.26     40.27 o 
  -3  16   2       33.73       42.99     22.77 o 
  -2  16   2        6.82       27.55     23.45 o 
  -1  16   2        2.40       13.40     23.11 o 
   0  16   2       14.72       18.30     22.57 o 
   1  16   2        1.17       27.47     22.10 o 
   2  16   2        4.79       -8.19     21.86 o 
   3  16   2        7.44        4.29     22.58 o 
   4  16   2        3.86       23.03     20.64 o 
   5  16   2       20.04       13.51     18.99 o 
   6  16   2       15.78       -5.20     44.58 o 
  -5  17   2        4.55       16.36     25.28 o 
  -4  17   2        2.05       40.50     44.65 o 
  -3  17   2        6.40       -2.44     23.54 o 
  -2  17   2        0.03        4.67     22.89 o 
  -1  17   2        5.29      -22.37     23.36 o 
   0  17   2       13.04       12.84     24.46 o 
   1  17   2        2.96       -3.70     22.99 o 
   2  17   2        1.86        9.17     25.16 o 
   3  17   2        7.70       -5.61     31.59 o 
   4  17   2        0.00       -2.43     24.40 o 
  -2  18   2        0.40       16.41     38.15 o 
  -1  18   2        1.01        9.16     39.25 o 
   0  18   2        1.24       20.38     39.11 o 
   1  18   2        3.28      -19.56     35.83 o 
 -14   1   3      162.05      209.53     29.08 o 
 -13   1   3       29.84       38.19     14.42 o 
 -12   1   3       21.94       46.53     12.25 o 
 -11   1   3       21.65       45.71     10.16 o 
 -10   1   3      751.00      704.60     19.08 o 
  -9   1   3      371.52      350.58     29.93 o 
  -8   1   3       44.61       49.66      7.89 o 
  -7   1   3      567.94      590.92     17.63 o 
  -6   1   3      722.70      767.65     14.62 o 
  -5   1   3     2332.94     2474.53     36.32 o 
  -4   1   3     1094.60     1133.54     20.26 o 
  -3   1   3       28.01       30.62      3.46 o 
  -2   1   3    20447.32    22934.18    199.23 o 
  -1   1   3      175.29      205.93      6.28 o 
   0   1   3     3327.26     3501.91     45.90 o 
   1   1   3    14624.76    16871.92    166.25 o 
   2   1   3        0.19        4.91      4.77 o 
   3   1   3     1304.39     1383.05     20.95 o 
   4   1   3     3001.72     3197.39     38.89 o 
   5   1   3        4.13       13.59      5.75 o 
   6   1   3      663.39      624.37     16.16 o 
   7   1   3      154.24      142.56      9.64 o 
   8   1   3       20.01       20.62      8.82 o 
   9   1   3       24.36       41.07     11.22 o 
  10   1   3        0.41       -1.09     12.78 o 
  11   1   3      283.68      243.64     21.04 o 
  12   1   3       49.54       70.99     19.08 o 
 -13   2   3       46.26       75.75     19.01 o 
 -12   2   3        0.01      -21.92     14.67 o 
 -11   2   3      375.64      398.64     16.51 o 
 -10   2   3      268.88      237.57     12.45 o 
  -9   2   3        7.86       25.69      8.12 o 
  -8   2   3     1124.57     1029.63     25.32 o 
  -7   2   3       53.49       63.26      6.86 o 
  -6   2   3     3584.59     4042.26     54.28 o 
  -5   2   3      638.04      600.58     15.98 o 
  -4   2   3      356.07      361.95      8.09 o 
  -3   2   3      275.29      265.82      6.86 o 
  -2   2   3     1448.99     1544.98     18.65 o 
  -1   2   3      247.20      272.98     10.21 o 
   0   2   3    23205.60    25988.90    290.22 o 
   1   2   3       34.73       49.70      4.78 o 
   2   2   3       27.35       26.55      4.98 o 
   3   2   3     2359.98     2441.17     33.82 o 
   4   2   3     1140.25     1248.58     20.94 o 
   5   2   3      581.70      676.41     15.89 o 
   6   2   3        7.12        8.48      7.84 o 
   7   2   3       58.77       67.13      7.56 o 
   8   2   3       13.12       18.83      8.00 o 
   9   2   3       15.44       10.96     10.29 o 
  10   2   3      184.82      213.71     17.86 o 
  11   2   3       23.91       35.01     15.52 o 
  12   2   3       20.46        0.69     21.17 o 
 -13   3   3        1.11       10.76     18.92 o 
 -12   3   3      183.77      173.75     19.92 o 
 -11   3   3        0.83      -21.02     14.24 o 
 -10   3   3        8.49       16.92      8.76 o 
  -9   3   3     3266.75     3001.83     49.04 o 
  -8   3   3       31.08       64.25      9.03 o 
  -7   3   3     1800.73     1758.39     40.34 o 
  -6   3   3     1460.53     1382.91     30.25 o 
  -5   3   3     1554.81     1681.32     22.81 o 
  -4   3   3     4027.78     4358.74     45.85 o 
  -3   3   3       56.87       46.77      4.50 o 
  -2   3   3     5296.42     5717.20     62.02 o 
  -1   3   3      523.19      489.72     10.80 o 
   0   3   3      709.90      594.55     11.35 o 
   1   3   3    21643.17    24188.01    236.32 o 
   2   3   3      865.44      851.03     16.27 o 
   3   3   3     1487.52     1531.11     25.03 o 
   4   3   3      690.98      754.06     18.08 o 
   5   3   3       28.70       41.67      7.41 o 
   6   3   3     2255.26     2158.65     36.36 o 
   7   3   3       57.32       80.33      8.03 o 
   8   3   3       22.82       42.32      8.03 o 
   9   3   3      613.05      680.20     25.78 o 
  10   3   3       10.80       25.16     13.74 o 
  11   3   3        4.18       47.05     24.82 o 
  12   3   3        6.40      -13.72     25.35 o 
 -13   4   3       51.59      105.55     20.93 o 
 -12   4   3        4.07       32.47     16.88 o 
 -11   4   3      306.59      323.33     21.82 o 
 -10   4   3      267.72      265.30     17.99 o 
  -9   4   3      676.59      696.61     19.65 o 
  -8   4   3      391.18      382.06     19.48 o 
  -7   4   3        0.13       -9.84      6.56 o 
  -6   4   3     4278.51     4012.32     54.65 o 
  -5   4   3      190.51      186.02     14.82 o 
  -4   4   3        1.75        5.44      6.56 o 
  -3   4   3     2316.24     2234.21     35.34 o 
  -2   4   3      824.75      814.18     17.46 o 
  -1   4   3      713.23      706.65     14.12 o 
   0   4   3    22600.97    25584.89    224.09 o 
   1   4   3      654.03      657.74     13.99 o 
   2   4   3       60.29       67.26     10.02 o 
   3   4   3     1571.30     1520.77     25.14 o 
   4   4   3      218.74      195.54     10.41 o 
   5   4   3     2033.67     1884.07     32.26 o 
   6   4   3      229.11      221.72     15.44 o 
   7   4   3      855.07      850.07     22.58 o 
   8   4   3      102.66      115.83     13.17 o 
   9   4   3        0.43       10.47     24.89 o 
  10   4   3       70.84       60.19     22.73 o 
  11   4   3       16.64       40.60     27.49 o 
  12   4   3       37.81       21.88     27.25 o 
 -13   5   3        4.15       26.15     21.67 o 
 -12   5   3       50.31       76.37     18.93 o 
 -11   5   3       18.76       15.30     16.32 o 
 -10   5   3      432.75      415.59     24.32 o 
  -9   5   3      215.58      179.27     20.46 o 
  -8   5   3        2.20       14.17     10.16 o 
  -7   5   3       44.52       44.05      7.42 o 
  -6   5   3       37.31       47.00     10.98 o 
  -5   5   3      127.83      127.24     10.55 o 
  -4   5   3      705.37      691.10     17.28 o 
  -3   5   3       48.53       52.10      6.46 o 
  -2   5   3       38.33       33.97      6.57 o 
  -1   5   3     3009.86     2990.23     43.77 o 
   0   5   3       32.37       31.10      5.05 o 
   1   5   3     1849.49     1826.46     33.06 o 
   2   5   3     1128.01      955.21     18.24 o 
   3   5   3        0.10        7.66      6.02 o 
   4   5   3     1581.89     1718.91     29.40 o 
   5   5   3      172.11      131.72     12.59 o 
   6   5   3      645.26      642.51     25.54 o 
   7   5   3        0.13       24.77      9.60 o 
   8   5   3       18.96       19.49     10.98 o 
   9   5   3      466.27      418.98     30.14 o 
  10   5   3       32.53       40.84     22.82 o 
  11   5   3      253.41      248.01     32.58 o 
  12   5   3        1.13        5.43     28.25 o 
 -13   6   3        3.44       23.22     24.12 o 
 -12   6   3        0.28      -18.12     19.96 o 
 -11   6   3      463.89      480.25     36.13 o 
 -10   6   3        3.73       19.80     18.04 o 
  -9   6   3      468.11      452.93     40.34 o 
  -8   6   3       20.11       10.75     13.48 o 
  -7   6   3       84.65       88.06     17.64 o 
  -6   6   3      903.00      907.29     34.66 o 
  -5   6   3     1053.06     1080.57     24.18 o 
  -4   6   3       64.87       58.23     12.96 o 
  -3   6   3     1734.15     1684.07     28.95 o 
  -2   6   3       79.34       89.43      7.87 o 
  -1   6   3        1.53        8.56      5.87 o 
   0   6   3      603.37      600.43     13.94 o 
   1   6   3        5.99        3.96      5.86 o 
   2   6   3    10010.06    10671.13    113.62 o 
   3   6   3      156.07      167.33      9.65 o 
   4   6   3      402.54      390.86     13.45 o 
   5   6   3        6.90       23.97      7.09 o 
   6   6   3       27.17       50.33     14.02 o 
   7   6   3       28.62       34.64     15.17 o 
   8   6   3       86.19      112.82     20.56 o 
   9   6   3        5.41       16.27     19.37 o 
  10   6   3      180.81      217.80     27.35 o 
  11   6   3       65.49       72.13     32.75 o 
  12   6   3        2.67       13.43     30.99 o 
 -13   7   3        1.19      -16.42     22.28 o 
 -12   7   3       28.48       38.36     23.33 o 
 -11   7   3        1.37       14.25     20.49 o 
 -10   7   3      341.02      305.79     38.58 o 
  -9   7   3     1692.23     1821.81     55.07 o 
  -8   7   3       87.64      100.55     17.26 o 
  -7   7   3       78.81       89.62     20.92 o 
  -6   7   3       34.36       22.03     23.52 o 
  -5   7   3     1009.88     1096.56     78.84 o 
  -4   7   3      129.34      153.78     13.83 o 
  -3   7   3      117.97      132.58      7.18 o 
  -2   7   3      897.69      781.32     18.45 o 
  -1   7   3      846.81      836.49     17.60 o 
   0   7   3       61.88       71.90      7.27 o 
   1   7   3      284.89      228.37     19.14 o 
   2   7   3     1138.39     1099.95     23.53 o 
   3   7   3      133.13      127.23      8.83 o 
   4   7   3      111.62      123.64     10.94 o 
   5   7   3        3.96       -6.57      7.83 o 
   6   7   3     1122.01     1061.89     30.95 o 
   7   7   3       18.67       40.46     11.13 o 
   8   7   3        7.40       30.32     12.30 o 
   9   7   3       83.13      109.61     22.75 o 
  10   7   3       10.14       20.79     23.39 o 
  11   7   3        1.09       21.60     25.56 o 
 -12   8   3        8.27        7.82     25.12 o 
 -11   8   3       19.72       32.71     21.98 o 
 -10   8   3      196.67      201.55     22.10 o 
  -9   8   3        2.94       32.39     16.06 o 
  -8   8   3       41.16      110.64     26.67 o 
  -7   8   3        0.56       12.21     18.19 o 
  -6   8   3        2.55       -2.52     12.38 o 
  -5   8   3       14.62       24.39     10.63 o 
  -4   8   3       25.71       36.73     12.51 o 
  -3   8   3        1.74        7.33     23.59 o 
  -2   8   3       14.90       26.65      8.34 o 
  -1   8   3      285.38      249.93     10.88 o 
   0   8   3     5958.79     6015.27     71.06 o 
   1   8   3        4.15       16.31      6.99 o 
   2   8   3      891.72      796.68     25.58 o 
   3   8   3        0.89        5.51      7.35 o 
   4   8   3        1.77       13.79      7.98 o 
   5   8   3        0.14       17.11      8.22 o 
   6   8   3       11.45       10.53      9.59 o 
   7   8   3       96.41       66.03     12.37 o 
   8   8   3        1.21       22.10     14.52 o 
   9   8   3        0.10       -2.86     19.48 o 
  10   8   3       81.74       47.96     24.85 o 
  11   8   3        3.86        6.81     28.17 o 
 -12   9   3        8.67       12.78     23.78 o 
 -11   9   3        0.72       39.01     22.05 o 
 -10   9   3       36.10       54.68     20.75 o 
  -9   9   3        5.14       -0.77     17.27 o 
  -8   9   3       72.38       57.04     16.55 o 
  -7   9   3       14.57        6.81     22.43 o 
  -6   9   3      140.72      177.60     18.00 o 
  -5   9   3        0.77       30.95     22.77 o 
  -4   9   3       53.75       63.62     18.94 o 
  -3   9   3      209.86      229.95     17.64 o 
  -2   9   3      773.83      803.82     38.33 o 
  -1   9   3      246.09      229.45     12.95 o 
   0   9   3      350.54      325.78     12.45 o 
   1   9   3     2714.54     2777.69     40.77 o 
   2   9   3        0.27       11.90      7.40 o 
   3   9   3      528.87      431.02     43.46 o 
   4   9   3       23.00       21.05      8.57 o 
   5   9   3      134.35      138.99     13.11 o 
   6   9   3      206.37      231.33     16.47 o 
   7   9   3       16.69        2.25     11.85 o 
   8   9   3        0.03       14.53     14.48 o 
   9   9   3      715.93      728.77     42.11 o 
  10   9   3       23.66        2.57     21.66 o 
  11   9   3       93.84       82.21     27.59 o 
 -11  10   3       53.19       75.06     24.47 o 
 -10  10   3       12.55       41.34     20.00 o 
  -9  10   3       29.26       17.80     18.27 o 
  -8  10   3        0.01        5.78     16.51 o 
  -7  10   3        3.18       29.81     24.89 o 
  -6  10   3       66.88       78.93     15.92 o 
  -5  10   3      135.94      150.40     17.16 o 
  -4  10   3        3.08       30.15     15.80 o 
  -3  10   3      242.30      246.43     17.88 o 
  -2  10   3       14.10       22.41      8.46 o 
  -1  10   3      653.36      627.22     22.67 o 
   0  10   3      359.80      368.89     14.11 o 
   1  10   3       27.16       37.41      8.55 o 
   2  10   3       24.86       50.65     10.01 o 
   3  10   3       10.55       10.68      8.22 o 
   4  10   3        0.06        0.50     10.65 o 
   5  10   3       21.87       26.62     10.69 o 
   6  10   3       19.96       21.22     11.90 o 
   7  10   3      139.24      168.32     23.39 o 
   8  10   3       34.45       37.97     17.42 o 
   9  10   3       10.83        6.86     22.96 o 
  10  10   3      110.93      128.35     28.93 o 
 -11  11   3        5.08       14.77     24.80 o 
 -10  11   3       23.01       24.74     22.16 o 
  -9  11   3       42.16       15.98     20.79 o 
  -8  11   3        2.75       19.82     18.02 o 
  -7  11   3      385.72      378.62     24.61 o 
  -6  11   3        1.51       65.64     27.49 o 
  -5  11   3       26.90        8.31     17.37 o 
  -4  11   3        2.54       34.68     14.11 o 
  -3  11   3        0.67       30.96     13.45 o 
  -2  11   3      188.88      180.57     13.76 o 
  -1  11   3      119.38      128.72     23.39 o 
   0  11   3        2.40       -0.69     10.62 o 
   1  11   3        5.29       10.71     18.35 o 
   2  11   3        2.98       20.14      9.30 o 
   3  11   3      336.75      331.71     17.79 o 
   4  11   3       12.31        6.87     10.93 o 
   5  11   3        2.09       12.46     10.91 o 
   6  11   3       88.80      114.17     28.81 o 
   7  11   3       20.77       28.58     15.65 o 
   8  11   3        7.31      -11.57     17.54 o 
   9  11   3        6.72       -3.95     23.10 o 
  10  11   3        0.00        6.53     25.75 o 
 -10  12   3        1.48       19.69     25.69 o 
  -9  12   3        0.69       -2.43     20.62 o 
  -8  12   3        9.75       13.36     18.91 o 
  -7  12   3        7.07       22.21     15.80 o 
  -6  12   3      365.83      368.06     23.28 o 
  -5  12   3        2.00      -15.45     18.87 o 
  -4  12   3        9.67       10.20     35.56 o 
  -3  12   3      132.75      164.70     14.79 o 
  -2  12   3       39.59       56.95     13.94 o 
  -1  12   3      111.35      153.98     20.65 o 
   0  12   3      168.49      187.31     29.20 o 
   1  12   3       78.57      106.85     40.07 o 
   2  12   3       10.50       26.02      9.77 o 
   3  12   3       77.52       86.09     12.59 o 
   4  12   3        6.59       25.14     11.61 o 
   5  12   3       23.45       57.95     22.20 o 
   6  12   3        0.00       21.42     17.52 o 
   7  12   3       10.24        7.28     17.19 o 
   8  12   3       26.00       44.37     20.10 o 
   9  12   3        3.68       17.04     21.69 o 
  -9  13   3       17.12       19.51     21.39 o 
  -8  13   3       28.49       57.33     21.54 o 
  -7  13   3       73.70       62.29     22.84 o 
  -6  13   3        9.56       38.34     15.84 o 
  -5  13   3        0.15       25.97     13.62 o 
  -4  13   3       21.45       30.26     12.94 o 
  -3  13   3       92.10      110.43     18.06 o 
  -2  13   3        9.79        2.50     12.78 o 
  -1  13   3       97.41       63.89     14.66 o 
   0  13   3       55.45       74.60     16.04 o 
   1  13   3        0.48       10.17     15.74 o 
   2  13   3       38.54       37.78     20.38 o 
   3  13   3        7.72       34.69     22.01 o 
   4  13   3        1.21       16.64     17.80 o 
   5  13   3       13.65       -0.08     13.97 o 
   6  13   3        0.95        9.62     17.12 o 
   7  13   3        6.20       12.37     19.22 o 
   8  13   3       39.43        8.26     27.23 o 
  -9  14   3        0.47       37.62     28.72 o 
  -8  14   3        2.37       17.87     20.37 o 
  -7  14   3        2.88       37.90     18.98 o 
  -6  14   3       89.24       94.75     27.07 o 
  -5  14   3        2.86       19.83     28.17 o 
  -4  14   3       53.00       57.36     19.01 o 
  -3  14   3        3.46       15.47     17.27 o 
  -2  14   3        1.21       -7.55     20.65 o 
  -1  14   3        5.87       16.54     15.67 o 
   0  14   3        0.48       32.03     17.12 o 
   1  14   3       20.48       42.04     16.63 o 
   2  14   3        7.71       34.99     17.02 o 
   3  14   3       32.35       17.65     24.08 o 
   4  14   3        0.00       13.47     16.11 o 
   5  14   3        7.86       19.85     16.59 o 
   6  14   3       19.62       42.09     19.67 o 
   7  14   3        1.90       10.90     23.40 o 
   8  14   3       25.77       27.17     27.39 o 
  -8  15   3        0.68       28.70     23.02 o 
  -7  15   3        1.47        4.66     25.57 o 
  -6  15   3        0.84       24.07     29.81 o 
  -5  15   3        5.78        5.61     21.08 o 
  -4  15   3        9.27       32.94     20.47 o 
  -3  15   3       30.40       50.49     19.84 o 
  -2  15   3        2.75        9.99     20.32 o 
  -1  15   3        0.00       25.92     33.44 o 
   0  15   3        3.74       10.49     17.20 o 
   1  15   3       35.85       29.86     18.60 o 
   2  15   3       29.96       24.07     22.63 o 
   3  15   3       70.38       73.38     18.80 o 
   4  15   3        5.48      -14.34     21.03 o 
   5  15   3        5.99       22.43     36.24 o 
   6  15   3        7.19       -4.38     32.55 o 
   7  15   3        1.06       -4.74     27.40 o 
  -6  16   3        3.19       -5.67     35.83 o 
  -5  16   3        0.00       -8.65     23.40 o 
  -4  16   3        6.64       16.62     22.72 o 
  -3  16   3        3.64       45.20     27.01 o 
  -2  16   3       10.94       26.50     22.65 o 
  -1  16   3       21.71        0.71     21.55 o 
   0  16   3        6.87      -11.90     31.86 o 
   1  16   3        5.97        4.65     27.76 o 
   2  16   3       25.04       45.85     23.67 o 
   3  16   3        0.03       -1.46     23.72 o 
   4  16   3       15.12       -5.02     22.44 o 
   5  16   3        1.80       46.72     25.72 o 
  -5  17   3        0.09       76.04     39.66 o 
  -4  17   3        0.46       29.13     38.29 o 
  -3  17   3        4.20       16.41     34.33 o 
  -2  17   3        2.09        4.10     37.88 o 
  -1  17   3        6.81       -3.56     37.61 o 
   0  17   3        7.64       27.76     38.84 o 
   1  17   3       42.60       54.57     36.38 o 
   2  17   3        0.16       23.35     23.64 o 
   3  17   3       29.81        8.14     25.86 o 
   4  17   3        0.05       -2.78     25.27 o 
  -1  18   3        0.05      -27.35     37.06 o 
   0  18   3        2.91       29.27     41.85 o 
 -14   0   4      432.05      474.31     34.54 o 
 -13   0   4       91.46       96.97     21.32 o 
 -12   0   4        7.60       43.52     19.42 o 
 -11   0   4      528.23      471.31     27.42 o 
 -10   0   4      413.68      418.81     26.92 o 
  -9   0   4      679.20      554.41     36.58 o 
  -8   0   4      227.53      200.43     16.96 o 
  -7   0   4        1.98       39.58     13.33 o 
  -6   0   4     5210.33     5019.03     97.64 o 
  -5   0   4     8971.89     9848.53    152.58 o 
  -4   0   4      640.87      617.88     20.60 o 
  -3   0   4     4825.86     4855.42     77.98 o 
  -2   0   4     1428.64     1440.60     28.68 o 
  -1   0   4    12832.49    13919.47    159.30 o 
   0   0   4     4399.98     4568.99    104.07 o 
   1   0   4       16.26       14.83      7.90 o 
   2   0   4     1003.11      926.74     19.86 o 
   3   0   4        0.14       -4.07      5.88 o 
   4   0   4      199.75      209.36     20.88 o 
   5   0   4      608.52      605.82     19.44 o 
   6   0   4        0.03       12.73      7.41 o 
   7   0   4     4172.09     3968.75     66.26 o 
   8   0   4      349.58      375.70     24.21 o 
   9   0   4      165.00      166.39     19.78 o 
  10   0   4      326.98      299.00     28.62 o 
  11   0   4        4.74        6.71     23.36 o 
  12   0   4        2.21        6.01     26.19 o 
 -14   1   4       13.00       29.68     20.91 o 
 -13   1   4       14.72       31.00     14.26 o 
 -12   1   4        3.10       17.54     11.68 o 
 -11   1   4        0.31       16.71     10.08 o 
 -10   1   4      677.54      640.15     22.87 o 
  -9   1   4       38.45       42.69      8.57 o 
  -8   1   4       16.99       40.14      8.20 o 
  -7   1   4     1942.67     2171.74     36.90 o 
  -6   1   4      501.92      460.55     14.99 o 
  -5   1   4     1178.04     1190.97     22.95 o 
  -4   1   4     2478.27     2558.59     44.80 o 
  -3   1   4        4.69        5.04      3.66 o 
  -2   1   4     6348.14     7309.43     68.41 o 
  -1   1   4     3630.58     3873.33     44.11 o 
   0   1   4      894.50      898.53     18.40 o 
   1   1   4      240.11      292.48      8.56 o 
   2   1   4        0.84        1.98      5.02 o 
   3   1   4        1.08        6.33      6.02 o 
   4   1   4       10.88       13.44      5.69 o 
   5   1   4      218.75      182.57     12.13 o 
   6   1   4      815.96      751.87     18.35 o 
   7   1   4      222.51      217.44     12.25 o 
   8   1   4      220.02      193.18     11.85 o 
   9   1   4      380.97      336.18     18.28 o 
  10   1   4        9.15       21.41     14.30 o 
  11   1   4       35.83       36.01     16.92 o 
  12   1   4        3.26       -1.01     23.27 o 
 -14   2   4      117.69      198.26     33.73 o 
 -13   2   4       63.91       69.16     19.90 o 
 -12   2   4       10.22       16.03     12.68 o 
 -11   2   4       69.41       75.57     12.32 o 
 -10   2   4        3.15       22.17     11.44 o 
  -9   2   4      855.04      820.47     23.86 o 
  -8   2   4      167.46      140.11     15.63 o 
  -7   2   4       57.58       58.76     10.34 o 
  -6   2   4      319.56      316.52     12.61 o 
  -5   2   4     5054.91     5333.25     64.60 o 
  -4   2   4       53.28       45.25      4.49 o 
  -3   2   4        1.36        8.18      3.99 o 
  -2   2   4      458.21      450.10      9.14 o 
  -1   2   4      379.17      350.29      9.60 o 
   0   2   4    10876.47    12394.66    145.40 o 
   1   2   4       20.22       22.38      4.79 o 
   2   2   4     7534.26     8448.54     90.89 o 
   3   2   4      298.91      291.61     11.07 o 
   4   2   4     1952.72     2284.52     40.17 o 
   5   2   4       24.47       26.87      7.60 o 
   6   2   4        4.64       27.16      7.05 o 
   7   2   4      503.54      533.73     19.83 o 
   8   2   4        4.84       24.17      7.85 o 
   9   2   4       30.43       50.70     12.77 o 
  10   2   4      185.58      177.05     18.21 o 
  11   2   4       24.87       22.77     16.35 o 
  12   2   4        7.70        1.74     26.39 o 
 -13   3   4       32.80       62.81     20.71 o 
 -12   3   4        5.23       23.28     16.52 o 
 -11   3   4        0.00        7.63     14.44 o 
 -10   3   4      833.47      761.92     28.75 o 
  -9   3   4        4.15       22.02      8.51 o 
  -8   3   4      186.35      168.22     11.27 o 
  -7   3   4     1309.50     1317.77     31.19 o 
  -6   3   4       56.03       75.70      8.00 o 
  -5   3   4    11242.30    12335.12    115.49 o 
  -4   3   4     2732.98     2727.64     31.99 o 
  -3   3   4      102.72      102.66      5.65 o 
  -2   3   4    12036.11    12608.55    135.31 o 
  -1   3   4     3232.98     3425.14     41.47 o 
   0   3   4     1555.76     1533.73     21.46 o 
   1   3   4     9490.09    10179.17    121.22 o 
   2   3   4        0.98        9.47      5.90 o 
   3   3   4      270.79      251.18     12.59 o 
   4   3   4      133.23      188.01     10.29 o 
   5   3   4       77.03       59.96      9.89 o 
   6   3   4     1432.26     1444.81     29.21 o 
   7   3   4      416.20      414.26     16.47 o 
   8   3   4        0.40       12.15      9.25 o 
   9   3   4      659.76      613.53     26.62 o 
  10   3   4        4.64       44.57     16.85 o 
  11   3   4       10.46       27.31     24.14 o 
  12   3   4       42.69       61.47     34.53 o 
 -13   4   4        0.93       26.98     21.51 o 
 -12   4   4        0.52       19.69     17.06 o 
 -11   4   4        9.79       17.31     15.17 o 
 -10   4   4       17.88       47.94     13.94 o 
  -9   4   4      168.68      166.55     14.84 o 
  -8   4   4        2.81       28.32      9.85 o 
  -7   4   4        1.06       23.26     11.80 o 
  -6   4   4      154.31      154.40      7.34 o 
  -5   4   4     1135.66     1218.22     25.26 o 
  -4   4   4       94.65       95.57      6.97 o 
  -3   4   4      755.09      726.04     25.13 o 
  -2   4   4       91.36       87.04      6.66 o 
  -1   4   4     2851.93     2782.57     31.69 o 
   0   4   4     5667.77     5970.93     59.36 o 
   1   4   4      801.48      791.78     19.22 o 
   2   4   4      145.82      164.43      9.61 o 
   3   4   4      881.04      855.03     18.61 o 
   4   4   4      306.83      268.43     11.74 o 
   5   4   4      189.99      193.55     12.49 o 
   6   4   4       22.92       32.49      8.63 o 
   7   4   4        0.20       17.42     12.32 o 
   8   4   4      181.61      172.79     13.41 o 
   9   4   4       30.88       23.67     18.96 o 
  10   4   4       20.72       47.48     22.90 o 
  11   4   4       26.05       19.20     24.87 o 
  12   4   4        0.04       19.08     27.77 o 
 -13   5   4       30.02        7.84     19.85 o 
 -12   5   4       88.34      113.12     22.60 o 
 -11   5   4       13.48       14.05     15.78 o 
 -10   5   4      101.60       90.66     17.08 o 
  -9   5   4      827.01      799.65     30.21 o 
  -8   5   4        5.87        6.67      8.95 o 
  -7   5   4      206.89      205.32     11.59 o 
  -6   5   4        1.31        8.15      6.21 o 
  -5   5   4     2943.18     2854.30     39.05 o 
  -4   5   4       35.71       41.00      5.99 o 
  -3   5   4       62.17       67.97      6.32 o 
  -2   5   4     4232.82     4301.38     51.97 o 
  -1   5   4       71.34       68.57      5.71 o 
   0   5   4     1176.67     1118.07     17.68 o 
   1   5   4     1829.37     1909.10     31.15 o 
   2   5   4      156.04      153.38      9.32 o 
   3   5   4     1584.59     1490.84     26.02 o 
   4   5   4     1279.85     1171.18     23.94 o 
   5   5   4        9.92       16.28      7.56 o 
   6   5   4     1076.04      992.79     37.76 o 
   7   5   4        8.25       23.44      9.23 o 
   8   5   4        0.34       14.00     23.55 o 
   9   5   4       45.74       63.06     20.11 o 
  10   5   4       43.10       37.54     26.01 o 
  11   5   4      294.83      254.99     32.27 o 
  12   5   4        0.54        1.83     27.36 o 
 -13   6   4        8.75        5.85     25.21 o 
 -12   6   4        9.12       13.75     23.08 o 
 -11   6   4        4.01       -7.82     20.99 o 
 -10   6   4       43.39       62.80     20.09 o 
  -9   6   4       97.95      100.19     23.39 o 
  -8   6   4        5.18       39.71     22.22 o 
  -7   6   4       43.36       52.15     14.55 o 
  -6   6   4      844.63      743.37     31.79 o 
  -5   6   4     1287.93     1218.15     26.67 o 
  -4   6   4        2.33        7.09      6.60 o 
  -3   6   4      105.74      125.35      7.91 o 
  -2   6   4      186.65      174.24      8.99 o 
  -1   6   4     1107.85     1073.86     18.05 o 
   0   6   4      682.41      548.29     12.68 o 
   1   6   4        0.00        0.56      5.75 o 
   2   6   4        6.89       12.72      6.53 o 
   3   6   4       18.32       24.58      6.43 o 
   4   6   4      979.82      979.51     21.84 o 
   5   6   4        2.85        5.51      7.11 o 
   6   6   4       45.85       49.41      9.91 o 
   7   6   4        0.02        9.80      9.92 o 
   8   6   4       75.45       41.78     13.57 o 
   9   6   4      116.51      112.32     35.35 o 
  10   6   4      111.66      154.33     27.62 o 
  11   6   4        0.05       10.08     27.12 o 
 -13   7   4       24.69       12.05     22.85 o 
 -12   7   4        3.06       16.53     23.90 o 
 -11   7   4        0.84       -6.88     21.12 o 
 -10   7   4        6.82       25.71     31.04 o 
  -9   7   4     1773.07     1777.15     65.71 o 
  -8   7   4       18.33       33.51     16.62 o 
  -7   7   4       88.05       93.20     21.33 o 
  -6   7   4       16.51        4.92     10.18 o 
  -5   7   4      215.78      216.91     17.74 o 
  -4   7   4      300.11      276.26     11.64 o 
  -3   7   4       87.03       71.54      8.36 o 
  -2   7   4     3510.63     3744.88     55.46 o 
  -1   7   4      181.92      200.28      8.58 o 
   0   7   4      803.71      766.24     15.99 o 
   1   7   4      655.09      610.10     15.46 o 
   2   7   4      326.89      370.88     13.10 o 
   3   7   4      312.71      298.57     12.29 o 
   4   7   4        7.71       22.30      7.62 o 
   5   7   4        5.39        6.07      7.75 o 
   6   7   4      284.76      318.35     43.06 o 
   7   7   4        1.05       16.79     13.74 o 
   8   7   4       86.44       94.48     14.56 o 
   9   7   4      132.92       93.94     22.09 o 
  10   7   4       15.82       33.67     25.20 o 
  11   7   4      269.66      263.79     35.31 o 
 -12   8   4        0.05       32.39     25.79 o 
 -11   8   4       57.94      117.41     24.76 o 
 -10   8   4      176.44      195.61     21.99 o 
  -9   8   4      104.14       94.49     24.34 o 
  -8   8   4      395.06      447.39     30.06 o 
  -7   8   4        5.10       36.37     17.44 o 
  -6   8   4      448.71      437.42     25.72 o 
  -5   8   4        3.73        8.36     12.17 o 
  -4   8   4      176.40      177.91     17.03 o 
  -3   8   4      376.19      319.00     39.32 o 
  -2   8   4       14.55       10.94      8.06 o 
  -1   8   4     2012.40     1894.36     45.43 o 
   0   8   4     6263.75     6106.12     77.28 o 
   1   8   4      597.68      589.02     14.85 o 
   2   8   4       70.77       82.24      8.39 o 
   3   8   4      740.44      748.37     32.29 o 
   4   8   4       28.70       30.01      9.75 o 
   5   8   4      194.53      230.79     33.67 o 
   6   8   4       73.49       67.79     11.72 o 
   7   8   4      443.34      438.84     22.37 o 
   8   8   4        0.49       43.83     14.13 o 
   9   8   4        5.67       13.96     19.83 o 
  10   8   4       30.53       68.31     25.63 o 
  11   8   4       20.04       48.60     27.76 o 
 -12   9   4       35.85       28.74     24.81 o 
 -11   9   4       16.05       35.28     22.71 o 
 -10   9   4       71.12       67.63     21.95 o 
  -9   9   4       62.96       41.03     33.37 o 
  -8   9   4        0.04       11.81     18.57 o 
  -7   9   4      132.89      127.74     17.74 o 
  -6   9   4        9.38       36.90     13.87 o 
  -5   9   4       20.76       51.99     42.46 o 
  -4   9   4      409.98      429.90     65.37 o 
  -3   9   4        2.38        1.09     10.15 o 
  -2   9   4      648.99      666.29     21.54 o 
  -1   9   4      580.71      538.41     16.03 o 
   0   9   4       98.16      108.92      8.31 o 
   1   9   4      340.25      350.37     12.20 o 
   2   9   4       66.52       62.08      8.89 o 
   3   9   4       35.73       35.09     14.88 o 
   4   9   4        9.17       13.08      8.83 o 
   5   9   4       12.04       32.08     10.01 o 
   6   9   4      149.78      136.27     30.03 o 
   7   9   4        5.20        7.56     16.62 o 
   8   9   4      104.31       98.66     30.44 o 
   9   9   4        5.34       14.65     21.46 o 
  10   9   4       24.55       44.35     53.68 o 
 -11  10   4        4.36        2.06     23.79 o 
 -10  10   4        6.49        9.43     20.35 o 
  -9  10   4       11.48        6.23     18.80 o 
  -8  10   4       10.23       27.54     27.28 o 
  -7  10   4       11.41       27.79     15.90 o 
  -6  10   4       57.37       70.09     16.88 o 
  -5  10   4      223.75      221.05     33.64 o 
  -4  10   4        4.46       10.35     12.68 o 
  -3  10   4       64.90       71.71     13.65 o 
  -2  10   4        2.23       16.20      8.82 o 
  -1  10   4        1.58       11.09      8.42 o 
   0  10   4        7.82       37.18      8.63 o 
   1  10   4       22.78       27.92      7.36 o 
   2  10   4      475.34      485.23     21.76 o 
   3  10   4        8.03       18.33      9.80 o 
   4  10   4       12.97       33.78     17.05 o 
   5  10   4       49.36       55.25     11.84 o 
   6  10   4        5.00        4.99     18.16 o 
   7  10   4       76.99       63.35     26.08 o 
   8  10   4        3.30       29.20     17.80 o 
   9  10   4       18.65        7.79     19.22 o 
  10  10   4       91.96      100.16     28.50 o 
 -11  11   4        1.83       14.52     26.48 o 
 -10  11   4       54.19       67.04     23.21 o 
  -9  11   4      159.66      186.85     26.28 o 
  -8  11   4       27.34      -10.67     31.45 o 
  -7  11   4       33.09        6.88     24.68 o 
  -6  11   4        3.60       24.18     14.11 o 
  -5  11   4       13.12       46.41     14.61 o 
  -4  11   4        0.03       21.69     14.31 o 
  -3  11   4        5.74       15.63     15.82 o 
  -2  11   4      678.80      691.42     23.82 o 
  -1  11   4      254.72      267.32     19.06 o 
   0  11   4        0.53       21.23     11.47 o 
   1  11   4       70.01       91.28     10.22 o 
   2  11   4      201.47      213.87     17.21 o 
   3  11   4      464.75      479.10     49.56 o 
   4  11   4        1.96       28.26     10.48 o 
   5  11   4        1.43        8.81     11.41 o 
   6  11   4      148.21      149.19     17.88 o 
   7  11   4        2.42       -0.65     15.86 o 
   8  11   4       82.35       54.19     20.58 o 
   9  11   4       18.46       24.15     20.94 o 
 -10  12   4       23.37       15.18     23.83 o 
  -9  12   4        7.71       39.23     22.70 o 
  -8  12   4        0.00       -0.02     19.60 o 
  -7  12   4       37.64       63.45     28.31 o 
  -6  12   4       55.74       62.64     20.81 o 
  -5  12   4        0.14        4.14     16.56 o 
  -4  12   4        0.67       42.10     22.22 o 
  -3  12   4       21.62       34.54     13.75 o 
  -2  12   4        6.98       56.83     14.57 o 
  -1  12   4      204.78      189.39     33.03 o 
   0  12   4      347.93      326.98     23.11 o 
   1  12   4        6.71       13.03     13.29 o 
   2  12   4      114.62      107.06     19.61 o 
   3  12   4        0.19        4.02     10.54 o 
   4  12   4        7.78       23.00     13.80 o 
   5  12   4       12.25       24.98     14.32 o 
   6  12   4       42.46       18.88     15.52 o 
   7  12   4        2.71       30.49     18.68 o 
   8  12   4       14.04        6.64     24.18 o 
   9  12   4        0.45       23.65     31.04 o 
  -9  13   4        0.00       37.28     24.12 o 
  -8  13   4        0.42       17.52     21.00 o 
  -7  13   4       78.10       46.40     19.57 o 
  -6  13   4        0.15       31.86     29.95 o 
  -5  13   4        5.14       -0.57     17.91 o 
  -4  13   4       22.14       54.48     17.23 o 
  -3  13   4        4.68       18.45     14.28 o 
  -2  13   4       13.99       14.62     30.43 o 
  -1  13   4       14.55       11.37     14.08 o 
   0  13   4        0.22        7.15     13.65 o 
   1  13   4       69.72       62.38     13.59 o 
   2  13   4        0.02      -12.42     11.71 o 
   3  13   4      270.96      265.96     22.94 o 
   4  13   4        0.06       13.90     14.62 o 
   5  13   4       22.91        5.32     19.51 o 
   6  13   4       14.52       36.12     25.23 o 
   7  13   4        0.00       13.32     24.29 o 
   8  13   4        5.26       30.56     26.11 o 
  -9  14   4       15.43       23.56     24.86 o 
  -8  14   4        2.25       -8.44     27.28 o 
  -7  14   4        5.61       16.13     18.70 o 
  -6  14   4       56.13       58.70     18.23 o 
  -5  14   4       13.86       11.62     32.68 o 
  -4  14   4        8.61       20.30     16.36 o 
  -3  14   4        6.84       24.80     17.73 o 
  -2  14   4        2.32       -9.23     15.21 o 
  -1  14   4        0.30        1.37     17.49 o 
   0  14   4       12.06       21.49     16.47 o 
   1  14   4        0.45      -16.91     15.15 o 
   2  14   4        4.88        2.43     17.77 o 
   3  14   4        0.83       -3.88     19.44 o 
   4  14   4        0.06       -7.54     36.79 o 
   5  14   4        4.80       40.11     23.98 o 
   6  14   4        1.84      -34.88     33.03 o 
   7  14   4        1.22       26.94     26.79 o 
  -8  15   4        1.68       48.25     23.38 o 
  -7  15   4        4.80       57.16     40.21 o 
  -6  15   4        2.11       30.50     35.42 o 
  -5  15   4        0.27       -6.65     21.34 o 
  -4  15   4       12.51       35.83     33.51 o 
  -3  15   4        1.19      -15.86     32.00 o 
  -2  15   4        1.58       13.95     34.60 o 
  -1  15   4       12.00        8.21     27.76 o 
   0  15   4        6.42       22.70     32.27 o 
   1  15   4        0.90        1.94     20.86 o 
   2  15   4       54.07       32.50     21.69 o 
   3  15   4        0.60        1.46     20.81 o 
   4  15   4        0.07        4.10     21.87 o 
   5  15   4        3.09      -53.74     36.24 o 
   6  15   4        0.16       15.45     42.94 o 
  -6  16   4        0.90       45.27     33.09 o 
  -5  16   4        0.18       21.33     33.78 o 
  -4  16   4        2.71        8.75     33.37 o 
  -3  16   4       10.44       18.05     37.47 o 
  -2  16   4        3.06        0.82     32.55 o 
  -1  16   4        0.16       -5.06     32.00 o 
   0  16   4        7.45        2.64     20.86 o 
   1  16   4       14.82      -10.10     22.19 o 
   2  16   4        9.01       -3.73     22.47 o 
   3  16   4        2.80        3.31     23.44 o 
   4  16   4       14.56       51.54     26.25 o 
   5  16   4        0.59        5.56     24.35 o 
  -4  17   4        0.79       -9.16     35.28 o 
  -3  17   4        9.87      -28.31     37.06 o 
  -2  17   4        0.33      -10.39     34.87 o 
  -1  17   4        8.93        6.56     34.74 o 
   0  17   4        6.19       -1.01     20.57 o 
   1  17   4        0.01       27.96     32.07 o 
   2  17   4        1.57       42.53     24.99 o 
   3  17   4        3.45       25.00     25.67 o 
 -14   1   5        2.04       -2.94     21.28 o 
 -13   1   5      122.66      135.36     16.18 o 
 -12   1   5      159.73      188.91     15.56 o 
 -11   1   5        0.02        7.87     11.92 o 
 -10   1   5      104.02       95.46     11.61 o 
  -9   1   5      435.87      425.79     17.42 o 
  -8   1   5       90.14       93.68      9.57 o 
  -7   1   5       27.90       39.91      7.35 o 
  -6   1   5      641.62      596.82     16.84 o 
  -5   1   5    18863.49    20348.17    207.90 o 
  -4   1   5      123.22       94.99      7.76 o 
  -3   1   5      117.21      104.59      6.60 o 
  -2   1   5     3399.97     3251.34     34.75 o 
  -1   1   5      550.85      478.63     10.59 o 
   0   1   5     2672.95     2905.73     43.71 o 
   1   1   5     1224.46     1116.13     37.83 o 
   2   1   5        1.36        7.11      6.50 o 
   3   1   5     4880.69     5203.18     63.49 o 
   4   1   5     8983.71     9934.84    110.78 o 
   5   1   5       42.66       58.20      7.06 o 
   6   1   5     1208.76     1122.79     27.83 o 
   7   1   5       35.34       54.07      8.14 o 
   8   1   5      101.86      110.71     10.60 o 
   9   1   5       20.48       41.49     12.09 o 
  10   1   5        8.49       24.46     17.55 o 
  11   1   5       67.77       64.98     18.90 o 
  12   1   5        1.91       -4.57     19.46 o 
 -14   2   5       15.48       42.54     22.71 o 
 -13   2   5        5.57       23.42     18.63 o 
 -12   2   5       41.01       44.09     13.87 o 
 -11   2   5       85.48       85.71     13.89 o 
 -10   2   5        6.02       20.57     13.12 o 
  -9   2   5      321.28      326.09     15.64 o 
  -8   2   5      820.69      775.78     36.44 o 
  -7   2   5        0.58        7.17      7.74 o 
  -6   2   5     9158.01     9547.07    107.80 o 
  -5   2   5     7435.69     7878.56     77.76 o 
  -4   2   5      915.61      832.54     14.63 o 
  -3   2   5       27.38       27.40      4.54 o 
  -2   2   5       82.20       89.28      5.54 o 
  -1   2   5     1116.43     1091.83     18.90 o 
   0   2   5     2682.01     2515.70     46.11 o 
   1   2   5      446.61      438.76     11.06 o 
   2   2   5     6197.36     6918.19     77.70 o 
   3   2   5     1783.76     1787.07     29.44 o 
   4   2   5     7211.86     8043.34     92.94 o 
   5   2   5       74.32       57.40      8.18 o 
   6   2   5        5.99       20.37      7.20 o 
   7   2   5      420.17      480.82     20.81 o 
   8   2   5       13.05       21.48      8.36 o 
   9   2   5       20.69       24.70     19.28 o 
  10   2   5      308.00      319.94     24.87 o 
  11   2   5        3.75       21.58     21.14 o 
  12   2   5        0.54      -16.99     25.47 o 
 -13   3   5       41.86       38.19     19.57 o 
 -12   3   5       34.92       35.90     18.19 o 
 -11   3   5        0.20       15.22     14.82 o 
 -10   3   5      332.19      336.16     17.07 o 
  -9   3   5        0.15       23.10      8.33 o 
  -8   3   5        2.51       27.37      7.92 o 
  -7   3   5      223.55      229.36     13.40 o 
  -6   3   5      304.21      279.04     14.04 o 
  -5   3   5     1374.11     1585.42     22.96 o 
  -4   3   5        4.35        7.01      4.73 o 
  -3   3   5       10.39        7.60      5.83 o 
  -2   3   5     9665.80    10650.71    111.41 o 
  -1   3   5      661.57      671.68     25.56 o 
   0   3   5    12154.19    13055.71    119.71 o 
   1   3   5     2568.35     2606.90     34.54 o 
   2   3   5       56.71       65.43      7.01 o 
   3   3   5       18.88       37.82      6.56 o 
   4   3   5      828.54      838.68     28.86 o 
   5   3   5      259.83      319.34     14.96 o 
   6   3   5        9.18       43.74     12.42 o 
   7   3   5       82.30      106.93     26.81 o 
   8   3   5      104.14       97.10     11.98 o 
   9   3   5      414.74      427.71     23.98 o 
  10   3   5        9.36       10.93     20.09 o 
  11   3   5      328.03      318.37     39.80 o 
  12   3   5        0.64       12.69     25.82 o 
 -13   4   5       35.70       61.35     22.25 o 
 -12   4   5       28.51       26.96     31.37 o 
 -11   4   5       76.30       80.90     18.13 o 
 -10   4   5      110.88      103.82     16.29 o 
  -9   4   5      464.83      452.83     24.24 o 
  -8   4   5       97.42      108.31     14.53 o 
  -7   4   5       27.74       48.75      8.15 o 
  -6   4   5      280.26      292.67     13.44 o 
  -5   4   5      856.09      805.81     15.73 o 
  -4   4   5        0.22       -1.32      5.18 o 
  -3   4   5       74.66       77.43      8.26 o 
  -2   4   5        2.26        1.19      5.64 o 
  -1   4   5    11195.05    11973.92    110.73 o 
   0   4   5     2436.10     2590.93     30.76 o 
   1   4   5       14.00       26.48      5.45 o 
   2   4   5     2522.81     2419.19     34.79 o 
   3   4   5       87.90       88.32      8.55 o 
   4   4   5      738.77      776.50     19.64 o 
   5   4   5      242.41      313.22     14.29 o 
   6   4   5       38.08       50.62      8.36 o 
   7   4   5     1852.77     1753.27     50.43 o 
   8   4   5      362.04      341.71     18.08 o 
   9   4   5       14.51       30.79     20.43 o 
  10   4   5      500.25      494.93     57.23 o 
  11   4   5        0.03       56.13     26.80 o 
  12   4   5       68.87       77.78     30.46 o 
 -13   5   5        3.78        9.50     23.07 o 
 -12   5   5        3.51       12.48     18.74 o 
 -11   5   5        0.01      -15.75     17.78 o 
 -10   5   5      140.87      162.08     18.25 o 
  -9   5   5       20.08       44.23     15.59 o 
  -8   5   5       32.02       20.27      9.47 o 
  -7   5   5      330.22      310.45     14.69 o 
  -6   5   5      249.69      236.44     10.34 o 
  -5   5   5       36.04       32.15      6.78 o 
  -4   5   5      234.60      259.27     11.66 o 
  -3   5   5        0.06        2.75      5.73 o 
  -2   5   5     2378.96     2523.46     35.88 o 
  -1   5   5      934.52      803.69     20.19 o 
   0   5   5        3.36        4.84      4.96 o 
   1   5   5       50.01       68.05      9.08 o 
   2   5   5        8.83       25.82      6.08 o 
   3   5   5     1183.11     1090.60     22.28 o 
   4   5   5      668.77      664.91     18.28 o 
   5   5   5      190.10      172.67     18.67 o 
   6   5   5      114.73      105.53      9.95 o 
   7   5   5        9.87       47.47     12.46 o 
   8   5   5      196.50      182.87     16.66 o 
   9   5   5       69.17       56.92     26.87 o 
  10   5   5        1.62      -20.33     22.97 o 
  11   5   5        4.68       46.06     27.65 o 
 -13   6   5       62.79       68.91     30.63 o 
 -12   6   5        5.14       -7.09     23.88 o 
 -11   6   5      114.12      106.28     27.53 o 
 -10   6   5       14.99        7.99     21.36 o 
  -9   6   5      183.16      189.40     23.64 o 
  -8   6   5       38.95       51.60     25.44 o 
  -7   6   5       96.95       93.87     24.89 o 
  -6   6   5       19.52       30.83      7.47 o 
  -5   6   5      416.04      409.23     13.06 o 
  -4   6   5      121.04      114.48      8.10 o 
  -3   6   5      245.79      243.87     10.50 o 
  -2   6   5      161.74      142.28      9.00 o 
  -1   6   5       33.07       49.47      6.15 o 
   0   6   5     7587.69     7515.80     75.69 o 
   1   6   5       30.68       39.05      6.64 o 
   2   6   5       81.23       81.91      7.80 o 
   3   6   5      633.69      599.46     16.79 o 
   4   6   5      173.29      162.04     10.31 o 
   5   6   5       33.13       44.68      8.40 o 
   6   6   5        0.60       29.53     13.12 o 
   7   6   5      646.89      576.27     24.19 o 
   8   6   5      104.33       97.29     19.07 o 
   9   6   5       12.14       46.82     20.04 o 
  10   6   5       32.30       -1.06     28.84 o 
  11   6   5        6.18       16.77     49.37 o 
 -13   7   5       30.15       -2.29     38.32 o 
 -12   7   5       11.59       25.59     26.66 o 
 -11   7   5        0.61       -0.55     35.83 o 
 -10   7   5      131.99      133.33     25.63 o 
  -9   7   5      335.63      314.59     29.66 o 
  -8   7   5      104.02       97.91     19.97 o 
  -7   7   5      207.06      184.13     18.92 o 
  -6   7   5       83.36       73.36     13.54 o 
  -5   7   5      122.11      140.17     11.20 o 
  -4   7   5      440.95      417.45     13.19 o 
  -3   7   5       44.43       60.17      7.42 o 
  -2   7   5     4870.27     4961.46     61.80 o 
  -1   7   5     1041.43     1010.35     18.59 o 
   0   7   5      895.43      867.26     17.23 o 
   1   7   5     1143.74     1121.73     22.08 o 
   2   7   5      195.81      215.74     10.97 o 
   3   7   5     1043.36     1031.91     25.88 o 
   4   7   5        0.49        4.89      7.47 o 
   5   7   5       31.88       73.10     10.08 o 
   6   7   5      246.62      263.72     16.59 o 
   7   7   5      189.10      184.94     15.81 o 
   8   7   5      267.61      248.48     19.29 o 
   9   7   5      181.20      203.90     27.28 o 
  10   7   5        2.12       35.86     50.53 o 
  11   7   5       84.80      110.95     34.67 o 
 -12   8   5        6.96       10.41     28.16 o 
 -11   8   5      126.37      186.03     29.20 o 
 -10   8   5       16.23       38.74     22.85 o 
  -9   8   5      121.84      136.09     39.80 o 
  -8   8   5       24.76       21.95     16.41 o 
  -7   8   5        4.51       18.19     13.82 o 
  -6   8   5       46.97       46.04     14.57 o 
  -5   8   5       32.13       54.23     18.03 o 
  -4   8   5      210.60      195.78     12.75 o 
  -3   8   5       46.42       48.58      7.58 o 
  -2   8   5       62.40       57.92     11.23 o 
  -1   8   5     1531.55     1518.03     24.75 o 
   0   8   5     1977.56     1834.48     28.03 o 
   1   8   5      127.58      138.22      8.87 o 
   2   8   5      153.71      152.86     10.32 o 
   3   8   5      157.60      141.18     11.29 o 
   4   8   5       82.25       92.32     11.18 o 
   5   8   5       44.75       53.77      9.72 o 
   6   8   5        0.18        5.95     16.84 o 
   7   8   5       15.66       27.01     13.30 o 
   8   8   5      132.47      139.55     18.04 o 
   9   8   5       14.12       -2.50     21.50 o 
  10   8   5       22.02       32.06     23.59 o 
 -12   9   5       97.70      146.12     68.80 o 
 -11   9   5        6.82      -13.63     23.59 o 
 -10   9   5       13.81       44.92     25.60 o 
  -9   9   5      151.92      124.97     26.86 o 
  -8   9   5      103.63      149.28     51.35 o 
  -7   9   5       13.51        9.89     32.00 o 
  -6   9   5       15.15       -5.48     13.51 o 
  -5   9   5     1351.84     1284.10     32.97 o 
  -4   9   5        5.62       14.17     11.95 o 
  -3   9   5      154.84      123.58     11.68 o 
  -2   9   5       13.58       20.62      7.25 o 
  -1   9   5      344.40      361.28     12.44 o 
   0   9   5        0.03       10.42      7.64 o 
   1   9   5      203.04      175.89      9.78 o 
   2   9   5        0.92       10.80     10.60 o 
   3   9   5      595.61      600.72     25.87 o 
   4   9   5      211.44      197.43     15.01 o 
   5   9   5      107.97      120.80     23.41 o 
   6   9   5      303.19      331.04     20.82 o 
   7   9   5        3.12        2.17     14.48 o 
   8   9   5        0.89       29.17     17.74 o 
   9   9   5       49.60       44.57     20.65 o 
  10   9   5       25.90       70.02     40.62 o 
 -11  10   5       44.46       65.35     27.97 o 
 -10  10   5       23.17       -3.83     37.20 o 
  -9  10   5       51.64       73.67     39.73 o 
  -8  10   5       54.07       75.69     33.09 o 
  -7  10   5       59.75       41.02     32.14 o 
  -6  10   5      309.19      332.03     24.60 o 
  -5  10   5       65.41       33.84     14.88 o 
  -4  10   5        5.27       25.44     16.05 o 
  -3  10   5      216.10      224.56     14.67 o 
  -2  10   5        4.04       25.10      7.49 o 
  -1  10   5        2.39       14.49      8.13 o 
   0  10   5      231.88      208.14     13.58 o 
   1  10   5        7.43       23.48      7.13 o 
   2  10   5      107.91      150.48     16.91 o 
   3  10   5        5.34       25.50     10.62 o 
   4  10   5       54.50       59.98     11.19 o 
   5  10   5      124.35      132.17     15.09 o 
   6  10   5        3.82        8.35     12.46 o 
   7  10   5       80.49       86.79     17.83 o 
   8  10   5       76.90       73.84     40.00 o 
   9  10   5       40.59       49.33     27.16 o 
  10  10   5        0.27      -15.18     33.78 o 
 -11  11   5        0.15       40.11     28.94 o 
 -10  11   5       20.88       39.64     25.07 o 
  -9  11   5      316.12      298.06     34.18 o 
  -8  11   5        1.82        3.20     21.79 o 
  -7  11   5        6.28       25.62     20.31 o 
  -6  11   5        0.01       -1.31     31.66 o 
  -5  11   5       18.74       27.39     30.22 o 
  -4  11   5       12.33       15.08     17.44 o 
  -3  11   5       12.52       42.76      8.88 o 
  -2  11   5        9.62       22.08      8.06 o 
  -1  11   5        0.01       16.41     11.64 o 
   0  11   5        1.66        7.05      8.55 o 
   1  11   5       61.44       59.51      9.31 o 
   2  11   5        0.79       21.65      9.17 o 
   3  11   5        8.87       15.82     10.13 o 
   4  11   5       26.82       36.37     11.31 o 
   5  11   5        0.37       15.82     23.80 o 
   6  11   5        2.61       16.51     20.42 o 
   7  11   5        6.31        5.90     23.11 o 
   8  11   5        3.86        5.13     24.95 o 
   9  11   5        3.76       15.86     28.05 o 
 -10  12   5       62.51      101.01     29.69 o 
  -9  12   5        2.97        0.43     23.90 o 
  -8  12   5      187.49      189.42     40.82 o 
  -7  12   5       85.76      117.06     24.42 o 
  -6  12   5       14.04       44.47     24.14 o 
  -5  12   5        3.63       27.42     16.62 o 
  -4  12   5       49.18       43.45     17.53 o 
  -3  12   5       10.35       29.99     13.29 o 
  -2  12   5        0.47        1.11      9.61 o 
  -1  12   5       18.92       19.91      9.15 o 
   0  12   5      510.67      383.46     25.72 o 
   1  12   5        1.52       34.36     14.24 o 
   2  12   5      154.83      197.40     16.61 o 
   3  12   5       47.43       48.42     18.19 o 
   4  12   5       21.10       -0.91     16.00 o 
   5  12   5        0.00      -10.04     17.00 o 
   6  12   5        0.06        0.53     20.98 o 
   7  12   5       44.87       23.89     22.91 o 
   8  12   5        0.06        5.73     26.31 o 
  -9  13   5       14.54       56.04     27.83 o 
  -8  13   5       17.78       49.52     23.82 o 
  -7  13   5       28.13       17.34     23.86 o 
  -6  13   5        8.53       18.36     19.76 o 
  -5  13   5        1.39      -12.89     16.92 o 
  -4  13   5       26.91       40.96     13.24 o 
  -3  13   5       33.08       46.22     30.36 o 
  -2  13   5       34.15       51.91     17.04 o 
  -1  13   5      152.92      114.86     21.95 o 
   0  13   5      216.71      180.68     30.50 o 
   1  13   5       45.92       53.15     18.19 o 
   2  13   5       56.29       56.79     18.91 o 
   3  13   5       84.61       58.63     21.57 o 
   4  13   5        0.50       25.08     17.95 o 
   5  13   5        0.25        2.59     20.34 o 
   6  13   5       11.41       48.39     41.44 o 
   7  13   5        5.17       -8.86     25.55 o 
   8  13   5        1.37       -8.48     27.53 o 
  -9  14   5       16.72       56.67     25.73 o 
  -8  14   5       28.36       36.10     25.08 o 
  -7  14   5        3.54       -5.58     19.52 o 
  -6  14   5       40.20       36.83     25.92 o 
  -5  14   5       26.65       46.91     34.46 o 
  -4  14   5       34.88       87.93     32.55 o 
  -3  14   5        5.70       -2.00     23.39 o 
  -2  14   5        4.33      -14.32     17.63 o 
  -1  14   5       89.31       71.18     19.66 o 
   0  14   5       28.10       20.54     19.68 o 
   1  14   5        9.41        8.00     18.41 o 
   2  14   5      114.54       95.06     21.55 o 
   3  14   5        6.09       24.46     21.32 o 
   4  14   5        1.21      -21.16     21.92 o 
   5  14   5       23.63      -27.37     22.03 o 
   6  14   5        3.32        4.83     24.31 o 
   7  14   5        0.89        6.13     26.94 o 
  -7  15   5        0.58      -54.77     36.51 o 
  -6  15   5        0.19       28.45     31.86 o 
  -5  15   5        0.02       24.40     22.72 o 
  -4  15   5        0.66      -11.81     19.63 o 
  -3  15   5       64.66       60.95     47.86 o 
  -2  15   5       77.38       80.17     24.68 o 
  -1  15   5       19.86       14.47     18.67 o 
   0  15   5       39.13       37.94     21.03 o 
   1  15   5        2.76        3.65     22.84 o 
   2  15   5       40.97       70.53     23.33 o 
   3  15   5       20.91       19.09     22.50 o 
   4  15   5        0.26       -9.77     21.15 o 
   5  15   5       18.63       77.12     28.68 o 
   6  15   5        0.07       16.00     45.95 o 
  -6  16   5        1.34      -52.31     34.87 o 
  -5  16   5        0.91       59.63     39.80 o 
  -4  16   5        1.09        3.66     21.13 o 
  -3  16   5        1.23       -7.17     22.04 o 
  -2  16   5       16.77       29.50     22.66 o 
  -1  16   5        1.45       24.38     23.19 o 
   0  16   5       15.61       22.37     22.87 o 
   1  16   5        4.57        0.38     20.50 o 
   2  16   5        7.42       17.87     33.30 o 
   3  16   5        9.53       -4.04     43.01 o 
   4  16   5       11.16       52.84     27.80 o 
  -4  17   5        0.89       18.87     25.04 o 
  -3  17   5        3.78       28.48     23.34 o 
  -2  17   5        0.16       15.80     23.61 o 
  -1  17   5       15.79       37.45     24.43 o 
   0  17   5        6.40        8.99     23.30 o 
   1  17   5        8.46       36.31     24.13 o 
   2  17   5       10.69       -2.39     24.40 o 
 -14   0   6      239.77      332.61     31.52 o 
 -13   0   6       41.64       61.20     24.58 o 
 -12   0   6       30.22       48.84     30.70 o 
 -11   0   6       73.49       81.69     19.21 o 
 -10   0   6        0.45       -0.16     39.93 o 
  -9   0   6      955.76      891.79     34.80 o 
  -8   0   6       78.66       79.19     13.42 o 
  -7   0   6      438.22      427.00     21.07 o 
  -6   0   6        1.85       23.84      9.76 o 
  -5   0   6      735.04      850.09     27.14 o 
  -4   0   6      128.44      118.63     17.71 o 
  -3   0   6      535.63      591.66     18.95 o 
  -2   0   6       18.28       19.77      9.78 o 
  -1   0   6     5074.07     5207.51     67.66 o 
   0   0   6     4213.28     4352.52     77.68 o 
   1   0   6      297.23      277.07     15.52 o 
   2   0   6     4992.81     4982.94     87.98 o 
   3   0   6      383.63      420.25     20.95 o 
   4   0   6     6464.04     6562.44     91.65 o 
   5   0   6      201.72      214.81     14.48 o 
   6   0   6        8.36       22.47      8.61 o 
   7   0   6      928.07      868.55     35.25 o 
   8   0   6      177.34      159.12     19.70 o 
   9   0   6       36.54       26.13     17.74 o 
  10   0   6      610.28      550.06     38.29 o 
  11   0   6       10.04       44.19     25.60 o 
 -14   1   6        8.81        4.20     22.29 o 
 -13   1   6        2.56        1.67     13.96 o 
 -12   1   6        1.01       -2.20     13.90 o 
 -11   1   6        2.07        5.08     11.41 o 
 -10   1   6        3.17        9.66      9.77 o 
  -9   1   6       54.55       60.29     12.44 o 
  -8   1   6       83.24       97.20      9.46 o 
  -7   1   6      830.50      829.02     21.12 o 
  -6   1   6       56.86       57.46      7.45 o 
  -5   1   6     1172.34     1367.47     25.44 o 
  -4   1   6        0.85        7.37      5.75 o 
  -3   1   6      134.16      132.26      6.64 o 
  -2   1   6     1109.37     1213.91     17.58 o 
  -1   1   6      189.42      218.23      6.79 o 
   0   1   6      537.29      503.87     19.16 o 
   1   1   6      188.78      182.65     11.52 o 
   2   1   6       20.90       24.62      8.80 o 
   3   1   6     1108.99     1249.51     24.54 o 
   4   1   6      136.60      201.48     11.90 o 
   5   1   6        0.52        8.04      7.54 o 
   6   1   6       10.95       51.95      7.51 o 
   7   1   6        0.00        7.81      9.00 o 
   8   1   6       10.75        9.07      8.68 o 
   9   1   6      189.84      169.48     16.98 o 
  10   1   6       78.29       66.79     17.49 o 
  11   1   6      308.32      330.50     28.66 o 
 -14   2   6        0.40       17.52     23.26 o 
 -13   2   6       28.73       51.98     20.02 o 
 -12   2   6       49.81       53.76     19.37 o 
 -11   2   6      514.68      459.36     22.64 o 
 -10   2   6        0.31        5.45     10.26 o 
  -9   2   6       30.14       39.09      9.34 o 
  -8   2   6      213.07      181.00     11.62 o 
  -7   2   6       71.37       84.61      8.56 o 
  -6   2   6     1595.28     1636.79     29.73 o 
  -5   2   6      979.08     1019.23     21.68 o 
  -4   2   6     2010.69     1748.16     26.39 o 
  -3   2   6      720.17      712.65     13.73 o 
  -2   2   6       28.32       35.38      5.17 o 
  -1   2   6      974.51      930.11     18.50 o 
   0   2   6      428.56      425.31     15.12 o 
   1   2   6      129.38      132.80      7.83 o 
   2   2   6       44.33       37.88      6.36 o 
   3   2   6      145.51      145.65      9.66 o 
   4   2   6     1401.76     1520.01     28.87 o 
   5   2   6        0.02       12.27     13.36 o 
   6   2   6       61.39       70.97      9.62 o 
   7   2   6      938.26      945.87     26.34 o 
   8   2   6       79.62       74.18     11.62 o 
   9   2   6      334.60      331.02     23.23 o 
  10   2   6       87.41       94.55     20.81 o 
  11   2   6        2.18       32.41     27.08 o 
 -13   3   6      140.65      128.20     22.68 o 
 -12   3   6      118.40      129.82     21.78 o 
 -11   3   6        9.23       -9.62     16.36 o 
 -10   3   6       62.24       40.99      9.98 o 
  -9   3   6      113.05      129.89     10.78 o 
  -8   3   6      128.42      109.77     10.17 o 
  -7   3   6      345.28      348.29     13.94 o 
  -6   3   6       58.13       65.58      6.14 o 
  -5   3   6      256.76      206.91      8.33 o 
  -4   3   6      326.02      312.27      9.81 o 
  -3   3   6      940.71      932.71     16.11 o 
  -2   3   6     4030.66     4307.83     52.94 o 
  -1   3   6       72.09       63.57      7.17 o 
   0   3   6      892.48      840.11     18.51 o 
   1   3   6      385.53      389.27     24.10 o 
   2   3   6       33.46       39.90      7.10 o 
   3   3   6     3992.58     4143.67     54.58 o 
   4   3   6     1729.63     1849.55     32.69 o 
   5   3   6       11.27       19.75      7.60 o 
   6   3   6      102.86      111.31     10.53 o 
   7   3   6       17.99       29.06     11.66 o 
   8   3   6      619.74      628.34     22.61 o 
   9   3   6       52.28       56.96     17.12 o 
  10   3   6       44.80       72.63     24.81 o 
  11   3   6      300.42      325.92     36.62 o 
 -13   4   6        2.93        1.44     20.45 o 
 -12   4   6        1.02       17.98     19.44 o 
 -11   4   6      158.50      129.63     19.76 o 
 -10   4   6       37.85       48.27     14.28 o 
  -9   4   6        2.63       10.45      8.63 o 
  -8   4   6       19.39       17.91     13.38 o 
  -7   4   6       12.14       25.61      8.34 o 
  -6   4   6      276.01      248.38     11.28 o 
  -5   4   6      564.91      579.73     13.62 o 
  -4   4   6       34.62       51.86      5.99 o 
  -3   4   6       39.38       34.14      6.66 o 
  -2   4   6       25.60       34.06      6.69 o 
  -1   4   6      576.26      578.90     15.36 o 
   0   4   6       72.98       79.84      7.62 o 
   1   4   6       31.55       39.74      6.07 o 
   2   4   6     2607.56     2519.26     37.12 o 
   3   4   6        8.46       12.11      6.50 o 
   4   4   6       77.44       42.98      7.83 o 
   5   4   6       90.17       91.71     11.21 o 
   6   4   6       51.44       65.76      9.71 o 
   7   4   6        0.33       18.82     10.09 o 
   8   4   6        0.23       -8.55     10.67 o 
   9   4   6      226.86      250.75     49.51 o 
  10   4   6        8.36        5.93     23.16 o 
  11   4   6        0.19        8.71     25.81 o 
 -13   5   6      124.73      149.26     27.84 o 
 -12   5   6       83.57      146.59     38.13 o 
 -11   5   6      156.06      156.60     36.46 o 
 -10   5   6       41.80       63.11     16.20 o 
  -9   5   6       22.78       51.05     12.31 o 
  -8   5   6      133.69      119.73     18.07 o 
  -7   5   6       77.34       89.33      9.65 o 
  -6   5   6      191.79      200.73     11.51 o 
  -5   5   6     5501.09     5444.49     66.45 o 
  -4   5   6      232.40      212.62     10.51 o 
  -3   5   6       25.09       34.05      6.93 o 
  -2   5   6      965.40     1031.55     20.98 o 
  -1   5   6      429.33      368.11     10.33 o 
   0   5   6     2375.64     2294.91     29.47 o 
   1   5   6        6.39        5.26      5.91 o 
   2   5   6       87.09       96.67      8.18 o 
   3   5   6     1847.42     1852.59     31.88 o 
   4   5   6     1310.34     1363.56     33.58 o 
   5   5   6        5.12       15.47     10.11 o 
   6   5   6      167.04      182.39     12.36 o 
   7   5   6        0.11        6.79     10.71 o 
   8   5   6      225.55      231.89     19.65 o 
   9   5   6      341.84      318.10     32.62 o 
  10   5   6        2.71       -6.90     24.56 o 
  11   5   6        6.04       33.41     27.06 o 
 -13   6   6        6.71       30.75     34.04 o 
 -12   6   6       20.81       61.46     27.86 o 
 -11   6   6      221.90      226.97     30.21 o 
 -10   6   6        0.00      -25.12     17.49 o 
  -9   6   6      110.27       74.74     20.03 o 
  -8   6   6      457.18      509.29     29.60 o 
  -7   6   6        0.60      -18.33     13.33 o 
  -6   6   6     1405.30     1362.68     38.79 o 
  -5   6   6      441.32      407.92     13.64 o 
  -4   6   6      446.80      406.25     13.55 o 
  -3   6   6      299.08      276.53     11.80 o 
  -2   6   6       24.91       25.84      7.58 o 
  -1   6   6      397.96      296.09      9.88 o 
   0   6   6      851.53      776.36     15.65 o 
   1   6   6        6.46       10.49      6.22 o 
   2   6   6      375.29      381.58     13.14 o 
   3   6   6      796.59      818.35     20.44 o 
   4   6   6      606.34      626.50     28.88 o 
   5   6   6       86.32       68.91     13.92 o 
   6   6   6        1.53       18.47      9.81 o 
   7   6   6      618.76      535.19     24.31 o 
   8   6   6       62.81       58.82     17.54 o 
   9   6   6       39.08        7.98     22.74 o 
  10   6   6       29.17       51.18     30.15 o 
  11   6   6        4.28       23.52     48.07 o 
 -13   7   6       11.63       49.37     35.70 o 
 -12   7   6       17.07      -35.69     36.51 o 
 -11   7   6       13.76       32.36     25.38 o 
 -10   7   6      266.66      231.27     29.88 o 
  -9   7   6       48.03       43.34     28.03 o 
  -8   7   6       91.19       91.64     17.54 o 
  -7   7   6      256.99      263.14     21.52 o 
  -6   7   6      140.89      106.47     15.98 o 
  -5   7   6      127.32      118.76     11.58 o 
  -4   7   6      311.60      320.20     12.18 o 
  -3   7   6       29.76       32.29      6.92 o 
  -2   7   6      105.75      126.73      8.65 o 
  -1   7   6      276.36      246.25     10.07 o 
   0   7   6      701.13      632.34     14.89 o 
   1   7   6      529.00      476.53     14.83 o 
   2   7   6       32.40       36.12      7.50 o 
   3   7   6       76.57       66.38      9.20 o 
   4   7   6       19.37       47.07      8.31 o 
   5   7   6        0.81       19.17      8.94 o 
   6   7   6       31.66       21.71     10.19 o 
   7   7   6        0.33       16.23     20.64 o 
   8   7   6       61.35       69.72     14.57 o 
   9   7   6      360.24      279.72     29.85 o 
  10   7   6        6.17       15.86     44.31 o 
 -12   8   6       16.42       41.05     41.59 o 
 -11   8   6       47.94       60.30     38.36 o 
 -10   8   6       18.98       20.68     34.12 o 
  -9   8   6        4.12       44.34     23.79 o 
  -8   8   6       85.16      141.82     23.42 o 
  -7   8   6       63.37      104.18     16.58 o 
  -6   8   6       56.27       64.94     15.11 o 
  -5   8   6      151.18      150.24     15.23 o 
  -4   8   6       47.21       53.74      8.85 o 
  -3   8   6      324.88      336.73     17.05 o 
  -2   8   6       18.15       34.14      6.55 o 
  -1   8   6       77.68       70.60      7.79 o 
   0   8   6       21.77       26.12      6.80 o 
   1   8   6      629.03      542.45     21.89 o 
   2   8   6      649.80      712.25     19.25 o 
   3   8   6        3.63       14.92      9.31 o 
   4   8   6      204.23      211.63     17.68 o 
   5   8   6       11.23       28.90     12.13 o 
   6   8   6      153.17      162.14     15.56 o 
   7   8   6      260.03      256.45     23.89 o 
   8   8   6       96.98       87.00     23.79 o 
   9   8   6        0.94       32.05     26.04 o 
  10   8   6       63.39       66.87     38.29 o 
 -12   9   6        0.03       -2.75     31.72 o 
 -11   9   6       28.66       49.75     37.13 o 
 -10   9   6       64.64       31.29     40.27 o 
  -9   9   6       80.71       51.64     26.10 o 
  -8   9   6      114.90      113.38     24.58 o 
  -7   9   6     1017.96     1025.32     42.30 o 
  -6   9   6        2.20       33.89     14.35 o 
  -5   9   6       13.62       36.52     10.25 o 
  -4   9   6       77.51       96.59     10.80 o 
  -3   9   6       96.01      102.64     10.72 o 
  -2   9   6       69.68       54.85      7.68 o 
  -1   9   6       53.60       44.80      7.27 o 
   0   9   6      300.46      286.35     17.19 o 
   1   9   6       56.02       61.31      7.98 o 
   2   9   6      165.55      186.61     12.85 o 
   3   9   6      680.79      696.39     29.54 o 
   4   9   6        1.53        2.94     12.61 o 
   5   9   6       33.32       36.37     17.91 o 
   6   9   6        4.49       -8.03     16.77 o 
   7   9   6        0.37       -1.53     18.25 o 
   8   9   6        1.74        6.37     22.67 o 
   9   9   6       22.99       -5.38     23.16 o 
  10   9   6       11.51       14.09     35.01 o 
 -11  10   6        8.86       35.83     37.88 o 
 -10  10   6        5.86       -0.29     25.32 o 
  -9  10   6      133.89      122.55     35.01 o 
  -8  10   6       22.82       21.99     25.23 o 
  -7  10   6       27.94       52.89     21.38 o 
  -6  10   6      315.26      319.51     24.85 o 
  -5  10   6       26.27       66.59     21.08 o 
  -4  10   6      148.37      143.12     15.26 o 
  -3  10   6       71.69       73.04     12.14 o 
  -2  10   6      115.09      104.87     10.54 o 
  -1  10   6      621.93      661.35     23.94 o 
   0  10   6      618.43      520.24     19.64 o 
   1  10   6        0.88       24.75      9.60 o 
   2  10   6        2.16       27.53     10.62 o 
   3  10   6      186.96      184.30     43.56 o 
   4  10   6      104.68       92.31     16.73 o 
   5  10   6       13.03       -3.44     13.96 o 
   6  10   6        2.11       22.56     20.01 o 
   7  10   6        4.23        7.34     19.78 o 
   8  10   6       35.98       47.25     26.01 o 
   9  10   6        1.35        4.63     24.96 o 
 -11  11   6        0.02       49.92     31.83 o 
 -10  11   6        6.92       -3.36     28.19 o 
  -9  11   6      134.40      120.72     38.98 o 
  -8  11   6       20.35       45.18     25.22 o 
  -7  11   6       39.87       67.91     34.39 o 
  -6  11   6        1.13       19.59     19.28 o 
  -5  11   6       26.99       54.80     12.53 o 
  -4  11   6       42.81       62.78     24.56 o 
  -3  11   6       67.32       56.12     11.06 o 
  -2  11   6      126.91      131.50     15.75 o 
  -1  11   6       76.84       84.06     14.60 o 
   0  11   6       51.55       56.16     15.71 o 
   1  11   6        0.08        6.51     10.33 o 
   2  11   6      629.10      581.87     48.19 o 
   3  11   6       26.71       61.37     15.80 o 
   4  11   6        2.30       26.93     15.67 o 
   5  11   6       30.37       49.76     19.10 o 
   6  11   6        1.46        1.42     21.00 o 
   7  11   6       31.42       44.86     24.47 o 
   8  11   6        0.06       -5.59     25.73 o 
   9  11   6       15.91        4.67     45.20 o 
 -10  12   6        4.15        9.03     43.21 o 
  -9  12   6      121.83      150.28     59.08 o 
  -8  12   6       17.69       29.95     23.46 o 
  -7  12   6      213.48      212.73     28.99 o 
  -6  12   6        0.41        7.86     36.45 o 
  -5  12   6        0.03       15.47     11.84 o 
  -4  12   6       54.34       70.29     12.99 o 
  -3  12   6        0.81       12.07     19.30 o 
  -2  12   6       22.97       21.97     14.78 o 
  -1  12   6       74.02       55.08     16.26 o 
   0  12   6      343.23      287.68     25.94 o 
   1  12   6        0.18        9.69     15.79 o 
   2  12   6      213.52      186.56     16.99 o 
   3  12   6       36.41       38.39     15.03 o 
   4  12   6      170.25      138.16     21.16 o 
   5  12   6       18.87       56.30     20.85 o 
   6  12   6       12.05       28.67     22.11 o 
   7  12   6        8.65       43.93     25.27 o 
   8  12   6       11.70       31.62     69.88 o 
  -9  13   6       14.01       30.22     43.35 o 
  -8  13   6       41.99       70.05     28.66 o 
  -7  13   6       54.12       36.41     25.89 o 
  -6  13   6       13.24       12.31     23.73 o 
  -5  13   6      148.54      128.13     17.50 o 
  -4  13   6        2.52       33.42     13.69 o 
  -3  13   6        0.08       15.51     16.76 o 
  -2  13   6        1.65        4.73     15.79 o 
  -1  13   6       42.74       21.98     18.50 o 
   0  13   6       37.09       39.41     17.43 o 
   1  13   6      312.47      322.55     29.75 o 
   2  13   6      116.39       68.20     20.67 o 
   3  13   6        7.95        2.98     19.71 o 
   4  13   6       37.19        4.61     39.04 o 
   5  13   6       40.69       50.75     37.13 o 
   6  13   6        4.59       18.36     25.45 o 
   7  13   6        0.05       -0.41     34.05 o 
  -8  14   6       19.46        6.29     40.07 o 
  -7  14   6       41.56       49.20     30.00 o 
  -6  14   6        0.48       -7.25     22.68 o 
  -5  14   6        0.48      -12.10     20.43 o 
  -4  14   6       12.91       32.35     19.35 o 
  -3  14   6        3.65      -25.87     17.25 o 
  -2  14   6        4.36       -8.01     17.56 o 
  -1  14   6       10.16       38.78     21.95 o 
   0  14   6       20.35       35.59     20.94 o 
   1  14   6        3.96       -9.34     19.58 o 
   2  14   6       26.63       28.86     20.93 o 
   3  14   6        4.82        6.16     21.40 o 
   4  14   6        0.70        0.42     23.63 o 
   5  14   6       10.51       23.79     23.32 o 
   6  14   6        4.85       48.18     27.24 o 
  -7  15   6        4.94      -21.20     33.09 o 
  -6  15   6        0.05      -43.69     29.13 o 
  -5  15   6        5.40       92.04     40.48 o 
  -4  15   6        0.92       18.06     22.37 o 
  -3  15   6        7.07       -3.97     27.49 o 
  -2  15   6        0.42       -9.75     21.45 o 
  -1  15   6        0.29      -16.16     21.65 o 
   0  15   6       27.65       32.74     21.82 o 
   1  15   6       37.21       48.40     31.59 o 
   2  15   6      148.73      102.25     26.50 o 
   3  15   6        6.21       19.10     27.56 o 
   4  15   6        0.74       11.69     34.19 o 
   5  15   6       17.87       40.46     24.44 o 
  -6  16   6        5.05       70.98     40.21 o 
  -5  16   6        0.00      -32.55     37.47 o 
  -4  16   6       22.46       31.33     24.01 o 
  -3  16   6        0.07        3.44     22.65 o 
  -2  16   6        9.27        1.42     23.03 o 
  -1  16   6        3.29       42.24     25.19 o 
   0  16   6       59.05       38.77     24.74 o 
   1  16   6       18.82       21.86     20.85 o 
   2  16   6        1.93       24.07     26.09 o 
   3  16   6       15.85       -1.75     26.72 o 
   4  16   6        7.90       19.72     44.31 o 
  -4  17   6        2.00       11.24     24.48 o 
  -3  17   6        2.79       25.77     23.17 o 
  -2  17   6        4.14       57.42     33.44 o 
  -1  17   6       22.10       24.64     27.97 o 
   0  17   6        6.36       16.30     24.97 o 
   1  17   6        4.43      -21.08     21.32 o 
 -14   1   7        1.51       11.99     22.72 o 
 -13   1   7      127.79      149.07     22.09 o 
 -12   1   7       67.58       83.08     16.56 o 
 -11   1   7      327.02      283.69     30.95 o 
 -10   1   7      108.50      110.88     11.38 o 
  -9   1   7       32.12       21.18      9.03 o 
  -8   1   7      146.37      110.97     10.35 o 
  -7   1   7     1447.72     1394.64     28.52 o 
  -6   1   7       19.25       41.29      7.05 o 
  -5   1   7      522.63      623.34     16.54 o 
  -4   1   7      918.72      817.59     26.43 o 
  -3   1   7      584.13      591.43     12.53 o 
  -2   1   7      578.06      609.08     12.20 o 
  -1   1   7       45.48       43.33      5.43 o 
   0   1   7     4685.89     4775.10     69.19 o 
   1   1   7      167.65      180.62     14.08 o 
   2   1   7      248.36      226.07     25.02 o 
   3   1   7     1469.88     1404.76     32.82 o 
   4   1   7        0.24       15.28      7.59 o 
   5   1   7       40.52       76.83      9.73 o 
   6   1   7       51.93       63.30      9.97 o 
   7   1   7        0.26       16.64     10.31 o 
   8   1   7      717.06      760.84     25.90 o 
   9   1   7       78.22       85.05     21.26 o 
  10   1   7        1.64       25.71     23.44 o 
  11   1   7      101.98      138.33     28.59 o 
 -13   2   7       31.78       45.15     20.71 o 
 -12   2   7       83.15       72.37     16.08 o 
 -11   2   7      582.00      471.68     22.00 o 
 -10   2   7        3.95        8.68      8.88 o 
  -9   2   7       41.68       44.23      9.17 o 
  -8   2   7       20.02       52.17     11.41 o 
  -7   2   7      141.25      130.33     11.71 o 
  -6   2   7       48.40       38.98     10.03 o 
  -5   2   7      497.74      524.25     12.80 o 
  -4   2   7      717.65      591.34     13.17 o 
  -3   2   7     2272.62     2380.36     32.51 o 
  -2   2   7       86.85       94.27      6.28 o 
  -1   2   7     1943.39     1966.45     30.84 o 
   0   2   7     1467.92     1482.66     26.22 o 
   1   2   7      958.11      921.28     24.21 o 
   2   2   7      438.71      423.80     13.29 o 
   3   2   7        2.98        5.31      7.05 o 
   4   2   7        2.02       22.06     13.19 o 
   5   2   7       24.62       30.14      9.65 o 
   6   2   7       47.68       68.17      9.95 o 
   7   2   7      826.53      742.66     23.80 o 
   8   2   7      171.20      153.88     18.97 o 
   9   2   7      156.38      200.37     22.24 o 
  10   2   7       11.75       38.08     35.50 o 
  11   2   7        2.42       19.95     35.76 o 
 -13   3   7        0.91       16.12     21.78 o 
 -12   3   7        0.20        3.16     18.19 o 
 -11   3   7       44.31       32.73     17.21 o 
 -10   3   7        7.67        7.74     10.18 o 
  -9   3   7       31.93       26.28      9.75 o 
  -8   3   7      351.10      345.20     18.28 o 
  -7   3   7      425.74      458.40     28.92 o 
  -6   3   7        7.62        7.29      5.83 o 
  -5   3   7      901.94      886.24     17.25 o 
  -4   3   7       17.45       28.31      5.86 o 
  -3   3   7       12.60       14.31      5.69 o 
  -2   3   7     4868.82     5349.25     70.39 o 
  -1   3   7       21.45       30.00      7.80 o 
   0   3   7      692.98      746.71     18.16 o 
   1   3   7       52.97       62.37      7.97 o 
   2   3   7      168.12      147.51     11.78 o 
   3   3   7      395.07      365.75     16.56 o 
   4   3   7      710.42      713.23     29.86 o 
   5   3   7      504.51      470.51     17.29 o 
   6   3   7       36.68       55.75      9.52 o 
   7   3   7        0.26       19.72     15.30 o 
   8   3   7      185.16      202.45     25.00 o 
   9   3   7       22.92       39.37     17.72 o 
  10   3   7       28.95       14.41     24.96 o 
  11   3   7       33.63       25.06     35.56 o 
 -13   4   7        8.63       38.36     22.78 o 
 -12   4   7       22.81       39.24     27.34 o 
 -11   4   7      852.19      756.59     34.09 o 
 -10   4   7        1.76       21.93     12.70 o 
  -9   4   7       55.41       59.05     11.43 o 
  -8   4   7      265.97      289.49     14.19 o 
  -7   4   7      222.18      237.87     12.24 o 
  -6   4   7       65.20       54.45      7.62 o 
  -5   4   7       43.97       51.82      6.59 o 
  -4   4   7     1299.12     1198.90     23.41 o 
  -3   4   7      340.83      289.94     14.25 o 
  -2   4   7      508.16      559.10     15.78 o 
  -1   4   7     1973.03     2501.81     37.59 o 
   0   4   7        6.14        2.28      6.00 o 
   1   4   7      304.39      313.83     10.57 o 
   2   4   7       76.42       80.59     13.34 o 
   3   4   7       78.78       84.08     13.34 o 
   4   4   7     2750.99     2500.25     50.05 o 
   5   4   7      288.67      259.57     20.20 o 
   6   4   7       18.30       48.21     13.62 o 
   7   4   7       86.83       77.29     11.59 o 
   8   4   7        0.98       -8.28     12.75 o 
   9   4   7        6.09       11.08     21.49 o 
  10   4   7       54.42       51.46     25.96 o 
  11   4   7        8.41       -8.73     26.83 o 
 -13   5   7        0.51       48.39     23.48 o 
 -12   5   7        4.60       -8.00     18.28 o 
 -11   5   7       72.52       75.06     18.53 o 
 -10   5   7      578.08      467.28     39.84 o 
  -9   5   7       10.33       10.26     11.46 o 
  -8   5   7      145.15      130.30     11.59 o 
  -7   5   7      101.26       93.88     17.13 o 
  -6   5   7       82.72       78.18     13.44 o 
  -5   5   7       11.75       21.76      7.56 o 
  -4   5   7      274.90      273.70     11.42 o 
  -3   5   7      444.78      432.35     14.08 o 
  -2   5   7      375.31      376.61     10.33 o 
  -1   5   7       21.34       31.76      7.36 o 
   0   5   7      408.57      410.31     10.33 o 
   1   5   7      114.59      132.25      8.35 o 
   2   5   7       51.78       54.90      8.13 o 
   3   5   7      550.34      520.89     16.70 o 
   4   5   7       43.30       55.27      8.93 o 
   5   5   7       96.65       97.71     13.21 o 
   6   5   7       17.50       38.76     10.81 o 
   7   5   7        0.64       27.87     11.68 o 
   8   5   7       70.73       84.92     15.47 o 
   9   5   7      114.39      130.08     25.47 o 
  10   5   7        3.06       20.51     39.80 o 
  11   5   7       80.62       62.50     51.42 o 
 -13   6   7        1.22      -25.83     29.04 o 
 -12   6   7       49.18       55.97     65.51 o 
 -11   6   7       50.04       56.11     24.22 o 
 -10   6   7       20.64       33.09     21.77 o 
  -9   6   7        2.16       -2.03     16.60 o 
  -8   6   7      417.05      432.09     53.95 o 
  -7   6   7      291.52      272.39     22.19 o 
  -6   6   7        4.71       23.74     11.97 o 
  -5   6   7      143.35      142.45     12.44 o 
  -4   6   7     1465.05     1430.29     27.17 o 
  -3   6   7      161.04      129.36      8.90 o 
  -2   6   7       90.09       92.88      7.46 o 
  -1   6   7     3285.95     3425.69     57.27 o 
   0   6   7      205.37      220.11      9.01 o 
   1   6   7       19.48       29.54      6.97 o 
   2   6   7        0.03       -0.18     13.49 o 
   3   6   7       53.16       73.59     11.94 o 
   4   6   7      449.26      432.27     18.55 o 
   5   6   7       55.67       40.56     11.41 o 
   6   6   7      143.69      140.35     13.84 o 
   7   6   7        0.02       21.13     14.37 o 
   8   6   7        3.23       31.60     21.19 o 
   9   6   7      226.75      196.93     45.40 o 
  10   6   7       39.96       71.25     51.28 o 
 -12   7   7       13.45       30.31     33.78 o 
 -11   7   7       22.33       44.91     28.92 o 
 -10   7   7      119.79      105.75     26.04 o 
  -9   7   7       72.85       85.11     26.94 o 
  -8   7   7      131.93      171.95     33.51 o 
  -7   7   7       27.63       42.66     16.82 o 
  -6   7   7      114.72      115.01     16.29 o 
  -5   7   7      206.37      202.63     10.98 o 
  -4   7   7       33.56       58.97      8.01 o 
  -3   7   7      615.23      593.10     17.03 o 
  -2   7   7      109.06      108.31      9.53 o 
  -1   7   7       77.34       76.46      7.19 o 
   0   7   7      891.55      811.50     29.45 o 
   1   7   7     1267.11     1114.76     25.19 o 
   2   7   7      242.12      291.59     30.82 o 
   3   7   7      162.60      190.15     16.45 o 
   4   7   7      382.32      394.82     31.59 o 
   5   7   7       91.17       80.83     15.47 o 
   6   7   7        5.21       -0.08     17.30 o 
   7   7   7        2.56        5.30     18.35 o 
   8   7   7        6.79       15.56     22.08 o 
   9   7   7       91.15       92.58     39.52 o 
  10   7   7        4.70       29.13     47.04 o 
 -12   8   7        6.26       23.11     29.36 o 
 -11   8   7        0.02        8.08     27.98 o 
 -10   8   7        0.40        8.37     25.26 o 
  -9   8   7      109.99       71.88     23.45 o 
  -8   8   7       68.40       64.84     30.70 o 
  -7   8   7      501.12      444.95     52.45 o 
  -6   8   7      183.60      151.81     17.78 o 
  -5   8   7       60.67       77.40     10.22 o 
  -4   8   7       28.90       37.21     13.99 o 
  -3   8   7       49.13       42.42      8.32 o 
  -2   8   7       26.56       31.00      7.38 o 
  -1   8   7     2254.93     2247.79     40.07 o 
   0   8   7       25.55       29.18      7.90 o 
   1   8   7      109.75      114.71      9.90 o 
   2   8   7      850.19      743.62     24.01 o 
   3   8   7       31.37       18.35     11.82 o 
   4   8   7      216.84      226.63     21.03 o 
   5   8   7        7.20       28.83     15.45 o 
   6   8   7        5.80       21.67     18.43 o 
   7   8   7       24.97       -0.86     21.27 o 
   8   8   7       59.12       55.63     23.63 o 
   9   8   7      165.03      195.48     30.88 o 
  10   8   7        6.60       22.29     37.06 o 
 -12   9   7       10.47       34.37     39.73 o 
 -11   9   7       27.83       66.10     28.99 o 
 -10   9   7       87.58       85.11     28.58 o 
  -9   9   7       90.47       56.98     26.43 o 
  -8   9   7       23.06       24.96     45.95 o 
  -7   9   7      104.31       66.95     18.07 o 
  -6   9   7      216.75      219.29     21.87 o 
  -5   9   7      312.58      263.38     16.27 o 
  -4   9   7       61.52       41.61     21.89 o 
  -3   9   7      249.26      243.45     15.30 o 
  -2   9   7       45.23       48.06      8.98 o 
  -1   9   7        3.80       22.90      8.09 o 
   0   9   7     1243.24     1209.49     32.93 o 
   1   9   7       77.43      101.98     18.73 o 
   2   9   7      244.41      264.11     20.59 o 
   3   9   7        0.46       12.92     13.40 o 
   4   9   7      101.25       87.76     16.87 o 
   5   9   7        0.06       35.59     18.03 o 
   6   9   7       32.33       41.35     21.49 o 
   7   9   7       13.60       -2.41     20.62 o 
   8   9   7      239.33      223.93     30.46 o 
   9   9   7       72.48       77.99     31.32 o 
 -11  10   7        3.66       73.52     53.33 o 
 -10  10   7       33.61       10.32     29.42 o 
  -9  10   7       15.33       12.13     26.25 o 
  -8  10   7      117.10      132.27     28.92 o 
  -7  10   7       42.58       11.19     18.70 o 
  -6  10   7       52.03       78.35     17.34 o 
  -5  10   7       20.59       41.78     11.48 o 
  -4  10   7      146.53      167.04     22.68 o 
  -3  10   7       10.69       37.46      9.83 o 
  -2  10   7       58.07       64.30     11.99 o 
  -1  10   7      338.96      333.92     18.85 o 
   0  10   7      306.84      285.28     17.00 o 
   1  10   7        0.17       17.03     10.62 o 
   2  10   7      952.08      983.96     32.11 o 
   3  10   7       53.68       49.26     14.95 o 
   4  10   7       21.50       35.40     16.08 o 
   5  10   7        0.54       12.37     18.54 o 
   6  10   7        0.15        0.49     28.65 o 
   7  10   7       59.41       95.60     28.51 o 
   8  10   7       11.71       25.73     34.53 o 
   9  10   7        5.16       40.85     26.89 o 
 -11  11   7        5.46       71.90     36.31 o 
 -10  11   7        4.09       39.57     29.27 o 
  -9  11   7       38.21       45.79     29.34 o 
  -8  11   7      146.07      133.10     28.72 o 
  -7  11   7      100.07       65.49     24.45 o 
  -6  11   7       12.36       29.81     17.97 o 
  -5  11   7       22.36       22.48     12.02 o 
  -4  11   7       11.33       34.42     11.33 o 
  -3  11   7       44.71       68.15     12.17 o 
  -2  11   7       20.73       10.48     10.67 o 
  -1  11   7       13.76       37.26     41.71 o 
   0  11   7      232.25      226.42     21.88 o 
   1  11   7        5.40       41.92     13.68 o 
   2  11   7      236.46      218.31     18.42 o 
   3  11   7       30.27       53.10     29.61 o 
   4  11   7        5.81      -10.05     16.92 o 
   5  11   7       76.65       70.27     22.58 o 
   6  11   7        9.97        5.91     22.21 o 
   7  11   7        2.51       48.65     25.73 o 
   8  11   7       32.96       45.17     29.68 o 
 -10  12   7        1.43      -22.56     31.52 o 
  -9  12   7       89.15       88.76     31.70 o 
  -8  12   7        0.01       26.54     43.56 o 
  -7  12   7      205.63      237.42     40.34 o 
  -6  12   7       18.06       43.34     34.87 o 
  -5  12   7        0.36       39.49     29.61 o 
  -4  12   7       38.26       49.58     13.74 o 
  -3  12   7       71.05       81.67     13.78 o 
  -2  12   7        2.18       11.19     39.93 o 
  -1  12   7       51.69       76.17     30.84 o 
   0  12   7       18.85       16.62     29.47 o 
   1  12   7      439.86      392.71     30.75 o 
   2  12   7       48.63       93.34     26.96 o 
   3  12   7        6.26       34.79     15.07 o 
   4  12   7      235.95      252.44     26.98 o 
   5  12   7        2.93        3.31     19.60 o 
   6  12   7        2.62       27.13     24.13 o 
   7  12   7       34.18       93.06     28.61 o 
  -9  13   7       50.02       15.10     29.62 o 
  -8  13   7       20.62       68.05     27.74 o 
  -7  13   7       57.86       60.17     35.69 o 
  -6  13   7       34.78       52.31     24.38 o 
  -5  13   7        1.30       24.28     15.22 o 
  -4  13   7       53.51       94.58     16.26 o 
  -3  13   7        0.06       10.88     17.83 o 
  -2  13   7        4.91      -12.18     17.55 o 
  -1  13   7        7.67       -8.58     18.14 o 
   0  13   7       11.12       -3.51     20.65 o 
   1  13   7       13.11       15.49     25.92 o 
   2  13   7       86.59       30.10     20.72 o 
   3  13   7       15.85        8.58     23.77 o 
   4  13   7        1.67       -5.85     26.87 o 
   5  13   7        2.43       -4.66     22.14 o 
   6  13   7        0.38       -0.47     24.67 o 
   7  13   7        2.64       67.51     31.18 o 
  -8  14   7        1.47       21.13     28.93 o 
  -7  14   7       24.21       -2.22     25.87 o 
  -6  14   7       16.12       56.62     26.58 o 
  -5  14   7        1.16       20.83     19.80 o 
  -4  14   7        2.58       13.97     19.69 o 
  -3  14   7       22.32       26.63     21.81 o 
  -2  14   7        1.01       12.01     32.34 o 
  -1  14   7       27.60       34.43     22.92 o 
   0  14   7       95.12       68.54     24.28 o 
   1  14   7       34.12       56.80     22.06 o 
   2  14   7      115.29       51.96     21.29 o 
   3  14   7        1.68       10.13     24.20 o 
   4  14   7       14.70      -25.68     25.38 o 
   5  14   7        0.05        1.69     23.55 o 
   6  14   7        0.02        0.33     27.19 o 
  -7  15   7        0.37       27.62     39.39 o 
  -6  15   7       11.30       86.02     43.08 o 
  -5  15   7        0.43        6.43     35.97 o 
  -4  15   7        0.34        3.76     19.55 o 
  -3  15   7       18.97       14.78     24.17 o 
  -2  15   7        0.00       12.71     21.83 o 
  -1  15   7        2.88       -7.51     22.09 o 
   0  15   7        8.39       11.82     19.65 o 
   1  15   7       24.59       18.71     22.82 o 
   2  15   7        4.16        5.85     22.86 o 
   3  15   7       20.74        7.61     27.27 o 
   4  15   7        0.39        4.60     26.65 o 
  -5  16   7        0.12       41.30     42.67 o 
  -4  16   7        1.56       41.95     23.05 o 
  -3  16   7        1.01       21.36     30.29 o 
  -2  16   7        6.39       24.89     23.02 o 
  -1  16   7        8.38       24.30     35.42 o 
   0  16   7       26.39       54.67     23.16 o 
   1  16   7        0.00       14.04     23.68 o 
   2  16   7        3.58        7.06     25.50 o 
   3  16   7        7.77       21.66     27.25 o 
  -2  17   7        0.34       35.06     24.27 o 
  -1  17   7       14.83       17.05     25.37 o 
   0  17   7        6.17       17.40     23.48 o 
 -13   0   8        0.03      -11.33     22.80 o 
 -12   0   8       76.36       94.14     22.95 o 
 -11   0   8     2293.87     1928.34     89.85 o 
 -10   0   8        4.06       33.37     38.70 o 
  -9   0   8       55.99       65.25     13.38 o 
  -8   0   8      298.92      276.80     20.72 o 
  -7   0   8      645.05      580.27     42.19 o 
  -6   0   8      114.35      113.89     13.56 o 
  -5   0   8      235.89      210.03     14.60 o 
  -4   0   8     4384.14     4197.61     75.54 o 
  -3   0   8       91.67       65.58      9.85 o 
  -2   0   8     4828.45     5049.99     83.68 o 
  -1   0   8    13088.36    15344.28    182.23 o 
   0   0   8       33.69       42.20      9.14 o 
   1   0   8      800.18      769.59     28.22 o 
   2   0   8     3339.05     3495.47     72.19 o 
   3   0   8      108.39       83.88     14.46 o 
   4   0   8     1138.95      962.43     35.56 o 
   5   0   8     1470.68     1286.00     49.78 o 
   6   0   8      234.68      248.07     34.19 o 
   7   0   8       99.38      154.81     34.46 o 
   8   0   8       46.73      112.96     41.98 o 
   9   0   8       96.32      177.23     51.69 o 
  10   0   8       65.08      111.05     56.48 o 
  11   0   8       11.08      -38.43     59.49 o 
 -13   1   8        0.06        4.52     17.56 o 
 -12   1   8        0.55        2.73     15.03 o 
 -11   1   8      164.94      165.17     16.25 o 
 -10   1   8      246.56      247.42     31.38 o 
  -9   1   8        0.63        4.35      8.20 o 
  -8   1   8       25.11       28.29      8.70 o 
  -7   1   8       34.08       45.07      8.59 o 
  -6   1   8       19.34       34.36      7.25 o 
  -5   1   8     1109.14     1005.32     21.78 o 
  -4   1   8      155.51      157.93      9.13 o 
  -3   1   8      234.78      210.05      8.26 o 
  -2   1   8    12143.02    13646.72    126.50 o 
  -1   1   8      387.11      398.21     13.73 o 
   0   1   8        0.69        7.94      5.97 o 
   1   1   8      166.10      160.26     11.82 o 
   2   1   8        2.40       29.92     10.29 o 
   3   1   8      186.63      221.03     14.69 o 
   4   1   8       17.73       31.79     11.18 o 
   5   1   8      593.76      567.85     22.14 o 
   6   1   8        0.42       24.30     11.37 o 
   7   1   8       31.17       83.24     13.14 o 
   8   1   8      238.48      218.62     23.55 o 
   9   1   8        4.45       51.47     23.04 o 
  10   1   8       27.38       10.59     25.07 o 
  11   1   8       35.50       45.84     29.66 o 
 -13   2   8        0.74       48.97     22.07 o 
 -12   2   8       68.30       47.93     22.44 o 
 -11   2   8       97.28      113.42     15.47 o 
 -10   2   8        2.82       25.89     10.10 o 
  -9   2   8       85.29       84.18     10.68 o 
  -8   2   8       50.16       66.02     11.52 o 
  -7   2   8     1020.78      925.56     44.81 o 
  -6   2   8      335.38      321.25     13.03 o 
  -5   2   8      184.98      189.34      8.85 o 
  -4   2   8      953.73      845.15     16.66 o 
  -3   2   8     1090.17     1110.04     18.48 o 
  -2   2   8      110.97      116.41      8.83 o 
  -1   2   8     3445.07     3635.76     48.84 o 
   0   2   8       87.09       81.65      7.95 o 
   1   2   8      789.35      675.69     21.60 o 
   2   2   8      628.63      583.74     27.19 o 
   3   2   8        2.15        3.24      8.78 o 
   4   2   8      103.76      134.03     12.81 o 
   5   2   8       31.04       35.66      8.94 o 
   6   2   8       77.71       79.85     11.38 o 
   7   2   8        0.93        8.34     13.74 o 
   8   2   8        4.64       42.37     13.21 o 
   9   2   8      104.89       98.48     21.23 o 
  10   2   8        2.23      -14.21     22.93 o 
  11   2   8        5.44       52.59     42.80 o 
 -13   3   8        7.36        4.54     21.55 o 
 -12   3   8        6.20       11.01     17.68 o 
 -11   3   8      219.47      181.56     20.11 o 
 -10   3   8      151.14      173.55     14.24 o 
  -9   3   8        1.30       23.80      8.80 o 
  -8   3   8      422.31      426.96     16.83 o 
  -7   3   8      725.80      730.28     20.80 o 
  -6   3   8        1.37       20.34      6.30 o 
  -5   3   8      382.41      365.30     11.48 o 
  -4   3   8      367.58      359.17     11.17 o 
  -3   3   8     1117.98     1064.29     18.27 o 
  -2   3   8     2963.93     3219.01     45.01 o 
  -1   3   8       96.86       99.84      8.93 o 
   0   3   8       77.16       90.35     10.15 o 
   1   3   8      679.55      680.70     31.57 o 
   2   3   8      154.79      140.18      9.18 o 
   3   3   8        0.15        0.38      9.36 o 
   4   3   8       46.20       57.77      9.09 o 
   5   3   8      524.55      480.84     18.12 o 
   6   3   8      185.28      186.44     13.30 o 
   7   3   8        1.67       21.56     11.69 o 
   8   3   8       25.53       78.56     13.59 o 
   9   3   8       45.47       90.99     21.40 o 
  10   3   8       12.50       70.02     47.04 o 
 -13   4   8        1.14        3.78     33.40 o 
 -12   4   8        1.04       -6.69     18.44 o 
 -11   4   8       40.80       32.52     21.76 o 
 -10   4   8       33.75       61.62     19.88 o 
  -9   4   8       29.02       32.40     11.92 o 
  -8   4   8       28.06       34.17      9.28 o 
  -7   4   8      379.35      340.60     14.22 o 
  -6   4   8      135.96      127.09     12.91 o 
  -5   4   8       25.99       43.69      6.74 o 
  -4   4   8      140.44      168.35      9.70 o 
  -3   4   8       50.80       57.87      7.48 o 
  -2   4   8       49.12       44.35      8.36 o 
  -1   4   8     6256.95     6860.69     81.85 o 
   0   4   8       23.53       33.37      7.05 o 
   1   4   8        3.23       16.51      7.88 o 
   2   4   8        1.59        1.37      6.51 o 
   3   4   8        0.75       10.26      8.08 o 
   4   4   8      100.12      115.72     10.71 o 
   5   4   8      137.50      129.10     10.94 o 
   6   4   8        3.67       30.43     10.13 o 
   7   4   8       13.71       20.79     11.89 o 
   8   4   8       53.39       59.10     18.01 o 
   9   4   8       12.85       10.39     34.60 o 
  10   4   8        9.86      -57.71     42.39 o 
 -13   5   8        0.00       -8.76     21.69 o 
 -12   5   8       47.01       64.17     21.24 o 
 -11   5   8       85.95       83.81     20.01 o 
 -10   5   8        2.52      -17.77     13.55 o 
  -9   5   8        2.50       12.69     14.22 o 
  -8   5   8       69.91       89.08     10.43 o 
  -7   5   8     1686.60     1632.57     32.78 o 
  -6   5   8       68.01       94.20     11.03 o 
  -5   5   8     1428.76     1393.79     37.77 o 
  -4   5   8       89.50       78.62     10.32 o 
  -3   5   8      382.55      321.88     12.86 o 
  -2   5   8      722.62      659.42     17.93 o 
  -1   5   8       40.09       62.14      9.24 o 
   0   5   8     1487.09     1408.24     27.66 o 
   1   5   8      457.65      408.22     22.30 o 
   2   5   8       24.87       49.48     10.10 o 
   3   5   8        0.13        8.50     13.73 o 
   4   5   8        1.76       25.06     10.53 o 
   5   5   8       42.30       25.43     11.36 o 
   6   5   8      176.02      163.73     22.96 o 
   7   5   8       19.76       32.22     18.65 o 
   8   5   8      394.15      404.42     33.75 o 
   9   5   8        0.15      -24.75     42.12 o 
  10   5   8        0.10      -14.36     42.67 o 
 -13   6   8        1.10        0.20     28.38 o 
 -12   6   8       54.70       69.01     28.68 o 
 -11   6   8       21.33       46.06     22.31 o 
 -10   6   8       19.11        2.06     19.15 o 
  -9   6   8      201.97      177.97     23.55 o 
  -8   6   8       20.54        6.59     14.63 o 
  -7   6   8       15.31       20.00     21.27 o 
  -6   6   8     1882.85     1829.32     39.69 o 
  -5   6   8      244.15      239.03     11.81 o 
  -4   6   8        8.83       16.94      7.09 o 
  -3   6   8      397.87      405.50     14.49 o 
  -2   6   8      336.55      352.73     13.49 o 
  -1   6   8      972.88      879.29     21.55 o 
   0   6   8      325.16      287.75     12.83 o 
   1   6   8      297.18      289.61     22.80 o 
   2   6   8      360.89      340.72     24.64 o 
   3   6   8        4.97       26.96     10.47 o 
   4   6   8       10.45       27.29     13.58 o 
   5   6   8        1.61       32.84     16.40 o 
   6   6   8       28.67       39.20     47.39 o 
   7   6   8        5.72       21.29     21.27 o 
   8   6   8        7.62       12.21     33.85 o 
   9   6   8        5.38       45.81     47.59 o 
  10   6   8        1.29       -1.23     51.69 o 
 -12   7   8       10.86       16.08     37.40 o 
 -11   7   8       17.17       38.06     24.93 o 
 -10   7   8      121.28      171.55     27.77 o 
  -9   7   8        4.97        6.54     22.28 o 
  -8   7   8      230.65      223.87     37.40 o 
  -7   7   8      234.28      221.63     20.45 o 
  -6   7   8       14.09        8.83     12.34 o 
  -5   7   8       18.64       25.41      8.17 o 
  -4   7   8        8.67       29.77      7.52 o 
  -3   7   8       82.05       94.82      9.05 o 
  -2   7   8      449.90      385.36     14.73 o 
  -1   7   8      100.82       96.63      9.14 o 
   0   7   8       34.05       49.89      8.29 o 
   1   7   8      353.27      311.91     15.67 o 
   2   7   8      827.48      763.54     24.96 o 
   3   7   8       98.73       98.64     12.21 o 
   4   7   8      135.79      176.33     25.55 o 
   5   7   8      417.55      420.87     28.23 o 
   6   7   8       93.39       60.69     19.44 o 
   7   7   8        4.02       -7.04     20.27 o 
   8   7   8       96.59       85.56     23.63 o 
   9   7   8       13.13        3.58     28.36 o 
 -12   8   8        9.98      -10.67     27.84 o 
 -11   8   8      133.42      143.24     47.39 o 
 -10   8   8       21.34      -35.44     25.03 o 
  -9   8   8      251.08      197.80     49.78 o 
  -8   8   8       17.82       35.09     21.80 o 
  -7   8   8     1020.27      923.92     39.65 o 
  -6   8   8      125.38      165.15     18.22 o 
  -5   8   8        5.56        2.41      8.94 o 
  -4   8   8      754.63      646.99     22.78 o 
  -3   8   8      156.53      153.91     10.78 o 
  -2   8   8       83.39       87.11     13.24 o 
  -1   8   8        9.01       14.37     10.84 o 
   0   8   8       24.57       46.06      8.20 o 
   1   8   8      638.48      659.37     20.47 o 
   2   8   8        8.90       14.09     11.19 o 
   3   8   8       40.31       32.30     35.69 o 
   4   8   8     1016.62     1001.46     41.34 o 
   5   8   8      133.06      158.40     20.79 o 
   6   8   8      126.93       82.63     33.51 o 
   7   8   8        0.37      -14.84     22.77 o 
   8   8   8        2.21       28.26     26.20 o 
   9   8   8        6.69        3.68     45.40 o 
 -12   9   8        1.08      -41.33     48.96 o 
 -11   9   8        0.31       19.18     30.56 o 
 -10   9   8       62.42       69.14     27.91 o 
  -9   9   8        5.45       20.22     24.28 o 
  -8   9   8        6.02       24.59     22.48 o 
  -7   9   8       13.57       33.94     19.00 o 
  -6   9   8       23.30       45.43     15.38 o 
  -5   9   8        2.07       10.10      9.51 o 
  -4   9   8       77.95      102.83     12.06 o 
  -3   9   8       11.22       25.70     17.50 o 
  -2   9   8      139.41      146.06     10.75 o 
  -1   9   8       90.89       94.34     10.55 o 
   0   9   8      142.71      198.13     13.66 o 
   1   9   8      149.98      146.04     15.32 o 
   2   9   8      611.13      535.45     29.20 o 
   3   9   8       26.40       41.62     16.07 o 
   4   9   8        8.75       15.95     13.77 o 
   5   9   8       13.29       28.49     19.37 o 
   6   9   8       10.08       34.52     22.09 o 
   7   9   8       13.27       16.93     23.50 o 
   8   9   8       52.17       10.63     46.09 o 
   9   9   8       24.86       38.20     29.07 o 
 -11  10   8        1.00        3.86     32.55 o 
 -10  10   8       14.12        2.76     45.54 o 
  -9  10   8       99.52       93.56     28.62 o 
  -8  10   8       40.53       64.72     25.52 o 
  -7  10   8      666.30      585.06     36.45 o 
  -6  10   8       45.45       82.81     22.29 o 
  -5  10   8        0.01       12.17     11.28 o 
  -4  10   8      140.55      177.85     15.58 o 
  -3  10   8       51.11       71.40     19.41 o 
  -2  10   8       15.80       37.28     11.51 o 
  -1  10   8       84.20      148.87     23.00 o 
   0  10   8       83.44       85.16     21.05 o 
   1  10   8      190.74      176.84     16.06 o 
   2  10   8      503.07      437.61     33.39 o 
   3  10   8      210.87      216.75     28.58 o 
   4  10   8      147.24      152.83     21.97 o 
   5  10   8       14.20        9.63     20.94 o 
   6  10   8       39.18       65.97     22.19 o 
   7  10   8        0.97       35.26     25.77 o 
   8  10   8        3.73       31.13     38.98 o 
 -10  11   8      141.35      107.58     38.56 o 
  -9  11   8       37.88       97.71     43.69 o 
  -8  11   8       73.42       91.62     25.43 o 
  -7  11   8      111.38      140.10     50.74 o 
  -6  11   8      118.71      158.04     40.96 o 
  -5  11   8       25.02       30.16     12.88 o 
  -4  11   8        8.56       18.04     12.26 o 
  -3  11   8       15.48       25.10     12.97 o 
  -2  11   8       17.35       35.58     12.08 o 
  -1  11   8       84.72       78.53     16.28 o 
   0  11   8        3.82       27.20     17.47 o 
   1  11   8      297.19      325.81     20.43 o 
   2  11   8      231.06      241.87     23.52 o 
   3  11   8       87.36      100.97     23.59 o 
   4  11   8       28.98       16.57     23.06 o 
   5  11   8      209.93      206.05     28.68 o 
   6  11   8       23.43       38.48     24.19 o 
   7  11   8        8.50       22.62     26.82 o 
   8  11   8       37.75       50.18     29.16 o 
 -10  12   8        1.43      -33.36     32.49 o 
  -9  12   8       24.13       68.12     29.69 o 
  -8  12   8       26.04       12.75     24.32 o 
  -7  12   8      151.52      199.74     32.75 o 
  -6  12   8       54.20       74.32     36.58 o 
  -5  12   8        1.30       -9.61     13.58 o 
  -4  12   8      173.81      197.72     18.79 o 
  -3  12   8       29.11       41.66     13.07 o 
  -2  12   8      110.98       90.03     19.34 o 
  -1  12   8       90.17       39.57     23.86 o 
   0  12   8        5.76       -0.73     17.83 o 
   1  12   8       16.34        6.07     21.68 o 
   2  12   8       44.47       18.90     14.28 o 
   3  12   8       77.28       96.91     24.13 o 
   4  12   8        6.34      -29.85     21.66 o 
   5  12   8       13.77       55.50     24.49 o 
   6  12   8       33.95       27.29     25.15 o 
   7  12   8        4.15       29.80     29.49 o 
  -9  13   8       15.05       27.97     33.99 o 
  -8  13   8        4.88        9.02     29.64 o 
  -7  13   8        3.03       -2.68     42.87 o 
  -6  13   8        0.01       26.85     24.78 o 
  -5  13   8        0.05       14.72     16.37 o 
  -4  13   8       13.40       50.42     26.33 o 
  -3  13   8        2.47      -22.13     18.51 o 
  -2  13   8        1.06       35.94     21.37 o 
  -1  13   8        0.87        9.93     20.75 o 
   0  13   8      160.21      144.20     23.74 o 
   1  13   8        0.23       13.27     21.54 o 
   2  13   8       49.43       20.26     19.70 o 
   3  13   8        1.34       -2.10     22.33 o 
   4  13   8        0.04       11.38     20.17 o 
   5  13   8        2.10       20.18     28.58 o 
   6  13   8        6.41        6.72     25.74 o 
  -8  14   8        1.53       10.33     32.97 o 
  -7  14   8       56.01       34.98     30.36 o 
  -6  14   8        3.78       37.54     29.27 o 
  -5  14   8        1.73      -48.27     37.06 o 
  -4  14   8        5.17       29.37     21.48 o 
  -3  14   8        0.13      -30.49     20.91 o 
  -2  14   8        0.17      -27.88     33.03 o 
  -1  14   8       13.24        2.73     23.82 o 
   0  14   8       29.36       15.59     28.58 o 
   1  14   8        8.45       38.79     27.83 o 
   2  14   8        9.21       18.58     39.52 o 
   3  14   8       68.94       35.79     23.23 o 
   4  14   8        1.33       36.37     29.25 o 
   5  14   8        2.55      -12.34     50.87 o 
  -7  15   8        0.22       17.78     35.69 o 
  -6  15   8       32.38       13.81     44.72 o 
  -5  15   8       12.36      -65.64     43.76 o 
  -4  15   8        1.14       17.85     25.23 o 
  -3  15   8       12.81        9.61     24.13 o 
  -2  15   8        0.55        0.31     22.73 o 
  -1  15   8        2.90       29.46     25.07 o 
   0  15   8        0.41        6.48     21.31 o 
   1  15   8        1.17        2.76     23.91 o 
   2  15   8       30.33       18.52     24.61 o 
   3  15   8        1.74        6.63     34.60 o 
   4  15   8        4.13       52.26     29.53 o 
  -5  16   8        0.90        1.37     33.92 o 
  -4  16   8        0.23       -1.19     25.61 o 
  -3  16   8        8.44      -10.35     28.99 o 
  -2  16   8       12.00       10.75     26.18 o 
  -1  16   8        3.93        5.46     74.67 o 
   0  16   8       11.03        8.53     27.70 o 
   1  16   8       29.58       46.60     30.21 o 
   2  16   8        4.33        9.57     34.33 o 
 -13   1   9       62.68       60.59     18.57 o 
 -12   1   9       15.32       31.47     17.29 o 
 -11   1   9       39.87       61.09     13.66 o 
 -10   1   9        3.66       25.98     11.00 o 
  -9   1   9        0.40       11.58      9.60 o 
  -8   1   9      588.40      619.15     23.27 o 
  -7   1   9     1087.01     1076.16     25.30 o 
  -6   1   9      472.13      450.53     15.68 o 
  -5   1   9     1473.78     1384.35     26.66 o 
  -4   1   9       19.60       12.46      9.16 o 
  -3   1   9     1019.32      988.44     17.61 o 
  -2   1   9     2961.04     2969.27     35.75 o 
  -1   1   9       62.63       79.41      7.00 o 
   0   1   9      193.03      221.38      9.37 o 
   1   1   9      314.66      323.45     34.07 o 
   2   1   9     1009.17      980.26     28.42 o 
   3   1   9      422.09      491.76     21.57 o 
   4   1   9        0.47       26.16     11.09 o 
   5   1   9      791.95      774.08     28.33 o 
   6   1   9      275.68      270.25     20.31 o 
   7   1   9       39.53       20.86     15.59 o 
   8   1   9       23.87       29.18     27.12 o 
   9   1   9       13.63       20.63     31.64 o 
  10   1   9       19.03       53.67     37.69 o 
 -13   2   9        0.06       49.72     22.05 o 
 -12   2   9       18.16       29.97     15.65 o 
 -11   2   9       11.37       24.13     12.65 o 
 -10   2   9        0.50       27.55     10.54 o 
  -9   2   9       23.35       35.05     14.55 o 
  -8   2   9       88.25      102.57     10.44 o 
  -7   2   9     1316.56     1243.04     27.45 o 
  -6   2   9     1795.93     1778.50     32.40 o 
  -5   2   9      111.63      112.05      7.66 o 
  -4   2   9       38.53       44.51      6.46 o 
  -3   2   9      477.13      468.87     12.26 o 
  -2   2   9      104.47      120.25      9.77 o 
  -1   2   9     1533.76     1554.57     28.53 o 
   0   2   9      148.02      131.06      9.77 o 
   1   2   9      187.09      157.47     18.07 o 
   2   2   9      225.33      220.38     15.28 o 
   3   2   9       97.09       77.88     17.62 o 
   4   2   9      207.53      214.17     25.92 o 
   5   2   9       54.41       63.89     12.71 o 
   6   2   9      172.35      178.55     14.31 o 
   7   2   9      245.99      225.91     21.59 o 
   8   2   9       20.95       -8.44     19.22 o 
   9   2   9       17.87       14.15     34.89 o 
  10   2   9        6.77      -29.63     86.84 o 
 -13   3   9        0.07       41.21     22.62 o 
 -12   3   9        2.12       15.08     27.50 o 
 -11   3   9       94.66       89.78     19.04 o 
 -10   3   9      327.83      306.57     17.47 o 
  -9   3   9        3.87        9.97     10.48 o 
  -8   3   9        3.02       16.70      8.94 o 
  -7   3   9       19.56       35.67     10.76 o 
  -6   3   9       20.88       23.92      6.88 o 
  -5   3   9      214.74      217.10      9.73 o 
  -4   3   9      112.85      101.61      7.68 o 
  -3   3   9      552.92      580.16     13.39 o 
  -2   3   9     2418.05     2381.52     37.80 o 
  -1   3   9       85.49       90.69      9.40 o 
   0   3   9      735.24      713.68     19.19 o 
   1   3   9      274.14      283.72     15.30 o 
   2   3   9      215.25      221.96     23.31 o 
   3   3   9      142.62      200.73     21.82 o 
   4   3   9        1.74       23.01     11.95 o 
   5   3   9      312.96      316.35     19.86 o 
   6   3   9       86.91      112.69     21.63 o 
   7   3   9       35.82       48.50     18.27 o 
   8   3   9       67.62       43.80     20.36 o 
   9   3   9       13.02       73.97     33.92 o 
  10   3   9      115.43      179.56     68.24 o 
 -13   4   9        0.01      -28.01     21.69 o 
 -12   4   9       87.32       79.55     21.01 o 
 -11   4   9      371.93      369.11     29.81 o 
 -10   4   9        5.72       13.12     14.47 o 
  -9   4   9       75.10       71.57     11.11 o 
  -8   4   9        0.36        2.90      9.03 o 
  -7   4   9     1161.27     1125.09     26.43 o 
  -6   4   9      666.36      685.50     25.88 o 
  -5   4   9      112.58      118.07      8.31 o 
  -4   4   9     2114.62     1944.63     33.61 o 
  -3   4   9      392.62      339.76     13.39 o 
  -2   4   9     2191.32     2187.26     36.17 o 
  -1   4   9      146.89      130.32     11.88 o 
   0   4   9      149.34      169.95     11.30 o 
   1   4   9     1612.47     1659.00     37.53 o 
   2   4   9      655.68      624.91     25.16 o 
   3   4   9       74.26       72.03     11.68 o 
   4   4   9      186.38      170.21     19.88 o 
   5   4   9      340.83      252.46     19.44 o 
   6   4   9      280.63      274.52     36.86 o 
   7   4   9      349.96      383.79     58.60 o 
   8   4   9       13.61       -3.59     31.11 o 
   9   4   9      231.75      325.75     63.18 o 
  10   4   9      148.01      130.46     67.15 o 
 -13   5   9        0.17       56.69     23.58 o 
 -12   5   9        1.98        8.65     20.62 o 
 -11   5   9        1.98       15.54     17.96 o 
 -10   5   9       26.72       36.83     14.03 o 
  -9   5   9        8.31       14.86     13.87 o 
  -8   5   9      102.69      126.50     14.59 o 
  -7   5   9       26.85       57.58      9.70 o 
  -6   5   9      302.48      295.67     23.05 o 
  -5   5   9      611.17      592.11     17.58 o 
  -4   5   9       54.30       79.79      8.69 o 
  -3   5   9      813.55      773.35     19.92 o 
  -2   5   9     2723.19     2852.11     44.07 o 
  -1   5   9      122.19      129.42     10.77 o 
   0   5   9     2386.76     2445.72     40.57 o 
   1   5   9       49.54       66.06      9.91 o 
   2   5   9      924.33      786.21     58.96 o 
   3   5   9      248.50      255.48     16.04 o 
   4   5   9        0.67       30.62     12.18 o 
   5   5   9       23.78       29.61     13.19 o 
   6   5   9        0.21       28.40     18.23 o 
   7   5   9       39.85       18.75     23.98 o 
   8   5   9       50.91       77.81     27.10 o 
   9   5   9       51.15       56.07     47.86 o 
  10   5   9       17.27       57.71     51.56 o 
 -12   6   9        0.91        6.14     26.53 o 
 -11   6   9        4.17       -7.13     16.79 o 
 -10   6   9      152.71      159.10     24.15 o 
  -9   6   9      388.90      299.43     78.02 o 
  -8   6   9        0.79       -6.88     16.51 o 
  -7   6   9     1377.15     1172.63     80.14 o 
  -6   6   9        0.13       26.23     14.80 o 
  -5   6   9      133.86      124.51      9.95 o 
  -4   6   9      106.07      115.37     14.08 o 
  -3   6   9      181.77      216.13     11.66 o 
  -2   6   9        1.68        8.60      6.63 o 
  -1   6   9       27.09       31.25     15.91 o 
   0   6   9       85.11       75.85      9.13 o 
   1   6   9     1699.09     1556.91     36.42 o 
   2   6   9     1666.50     1589.51     41.78 o 
   3   6   9       41.54       47.16     11.17 o 
   4   6   9        1.34       13.16     17.80 o 
   5   6   9       28.70       54.63     13.83 o 
   6   6   9       80.72       73.17     40.96 o 
   7   6   9        0.34      -21.18     21.35 o 
   8   6   9        4.38       31.44     39.18 o 
   9   6   9        0.02       -1.46     32.06 o 
 -12   7   9        2.76       39.83     29.73 o 
 -11   7   9        6.70      -13.99     24.14 o 
 -10   7   9      261.77      253.50     56.89 o 
  -9   7   9        4.55        1.47     20.02 o 
  -8   7   9      229.45      233.13     26.79 o 
  -7   7   9     1051.24     1119.46     72.96 o 
  -6   7   9       12.47       17.97     15.38 o 
  -5   7   9      107.45      144.02     10.31 o 
  -4   7   9       66.63       79.46     10.72 o 
  -3   7   9      164.90      208.51     15.08 o 
  -2   7   9      179.43      174.91     14.82 o 
  -1   7   9       16.01       18.15      7.07 o 
   0   7   9      346.83      354.50     15.14 o 
   1   7   9      158.52      171.11     11.78 o 
   2   7   9     1161.08     1095.06     31.43 o 
   3   7   9      410.37      354.91     18.42 o 
   4   7   9       64.49       57.21     14.08 o 
   5   7   9      646.40      619.30     35.05 o 
   6   7   9      192.86      138.93     41.57 o 
   7   7   9       13.65      -10.25     21.13 o 
   8   7   9      136.82      163.03     30.10 o 
   9   7   9       43.11       99.86     34.12 o 
 -12   8   9        5.76       39.51     46.15 o 
 -11   8   9        0.85      -23.23     25.72 o 
 -10   8   9       13.64       13.27     24.12 o 
  -9   8   9      338.25      323.37     31.13 o 
  -8   8   9        4.15        6.32     18.12 o 
  -7   8   9      406.97      447.19     30.46 o 
  -6   8   9       99.74      118.29     17.30 o 
  -5   8   9        6.14       25.16     13.25 o 
  -4   8   9      241.51      235.68     15.74 o 
  -3   8   9       24.38       41.06      8.56 o 
  -2   8   9      198.72      201.26     12.26 o 
  -1   8   9        0.25       20.75      8.04 o 
   0   8   9      137.84      128.96     15.06 o 
   1   8   9       44.07       49.62      8.99 o 
   2   8   9        8.00       25.59     21.43 o 
   3   8   9        1.74        6.74     15.02 o 
   4   8   9      239.89      209.13     23.74 o 
   5   8   9       36.04       57.68     21.51 o 
   6   8   9        0.74        0.86     21.79 o 
   7   8   9        0.46       12.98     22.10 o 
   8   8   9        2.86      -37.55     31.32 o 
   9   8   9        8.21       25.15     32.30 o 
 -11   9   9       13.68      -18.38     32.25 o 
 -10   9   9      161.97      218.19     34.59 o 
  -9   9   9       37.44       32.92     24.75 o 
  -8   9   9       12.99       29.23     22.15 o 
  -7   9   9      123.61      179.50     35.42 o 
  -6   9   9        3.14       25.21     18.33 o 
  -5   9   9      545.99      543.13     23.18 o 
  -4   9   9        0.00       15.05     13.35 o 
  -3   9   9        1.27       12.48     15.00 o 
  -2   9   9      101.63      107.33     10.67 o 
  -1   9   9        4.82        5.98     14.92 o 
   0   9   9        6.72       29.06      9.65 o 
   1   9   9      115.22      135.16     12.76 o 
   2   9   9      848.14      800.55     29.68 o 
   3   9   9        7.53       21.09     23.39 o 
   4   9   9        2.63        4.75     17.15 o 
   5   9   9       33.84       45.10     27.62 o 
   6   9   9       12.92        7.18     21.31 o 
   7   9   9        2.74        6.76     23.86 o 
   8   9   9       28.65       90.56     30.64 o 
 -11  10   9        2.32       18.86     73.85 o 
 -10  10   9       13.10       31.93     29.08 o 
  -9  10   9       63.73       15.25     23.67 o 
  -8  10   9       26.61       35.50     26.60 o 
  -7  10   9      631.20      614.10     60.17 o 
  -6  10   9      270.44      263.95     26.77 o 
  -5  10   9       68.18       78.56     12.68 o 
  -4  10   9       11.50       21.51     12.17 o 
  -3  10   9        8.44       16.95     11.02 o 
  -2  10   9       16.03       23.70     11.19 o 
  -1  10   9        2.86       24.54     20.55 o 
   0  10   9      136.30      119.91     12.14 o 
   1  10   9       79.34       83.27     14.31 o 
   2  10   9      135.92      133.46     16.74 o 
   3  10   9       93.68       74.34     22.77 o 
   4  10   9       54.34       52.70     35.97 o 
   5  10   9        6.27       16.26     23.79 o 
   6  10   9        5.08       24.77     24.82 o 
   7  10   9        1.55       48.17     27.49 o 
   8  10   9        9.08       28.23     28.52 o 
 -10  11   9       66.95       64.27     35.14 o 
  -9  11   9        0.00        4.74     26.87 o 
  -8  11   9       15.12        1.79     23.33 o 
  -7  11   9       32.28       61.98     32.00 o 
  -6  11   9       27.72       30.08     21.12 o 
  -5  11   9        2.82       34.29     14.63 o 
  -4  11   9       23.84       44.46     13.15 o 
  -3  11   9      269.48      287.72     18.84 o 
  -2  11   9       12.67       44.71     13.07 o 
  -1  11   9        3.55        4.95     15.32 o 
   0  11   9       90.55       75.11     18.18 o 
   1  11   9        6.17       14.38     12.63 o 
   2  11   9       39.12       45.49     15.64 o 
   3  11   9      123.90      121.98     26.95 o 
   4  11   9        2.32        9.50     25.50 o 
   5  11   9        2.90       11.59     22.97 o 
   6  11   9       22.37       73.27     56.34 o 
   7  11   9       23.40       77.14     29.64 o 
  -9  12   9        0.76      -19.38     31.35 o 
  -8  12   9        0.22       -4.31     26.50 o 
  -7  12   9       39.56      102.55     27.78 o 
  -6  12   9        3.34       -3.29     25.41 o 
  -5  12   9        0.68       51.55     15.78 o 
  -4  12   9        3.70       32.58     13.88 o 
  -3  12   9        6.78       32.14     18.15 o 
  -2  12   9       90.61      106.24     24.41 o 
  -1  12   9       87.31       46.28     20.39 o 
   0  12   9        9.72       14.27     22.09 o 
   1  12   9       20.19        7.16     20.44 o 
   2  12   9        1.22       19.64     27.67 o 
   3  12   9       20.83       18.09     19.60 o 
   4  12   9        5.02       22.56     23.01 o 
   5  12   9       39.22       70.70     26.97 o 
   6  12   9        0.11      -13.70     27.30 o 
  -9  13   9        5.08       25.74     33.99 o 
  -8  13   9        2.97       20.99     31.23 o 
  -7  13   9        4.81        9.13     48.62 o 
  -6  13   9       30.81       -3.08     26.64 o 
  -5  13   9        3.25        2.12     26.80 o 
  -4  13   9       16.52       31.26     20.76 o 
  -3  13   9       26.25       13.31     23.19 o 
  -2  13   9       38.09        6.34     21.55 o 
  -1  13   9        1.68       -7.83     21.42 o 
   0  13   9       99.10       85.79     25.09 o 
   1  13   9       20.04       21.71     21.64 o 
   2  13   9       31.28       15.80     20.68 o 
   3  13   9        4.98      -15.93     24.92 o 
   4  13   9        0.03      -15.74     22.05 o 
   5  13   9        1.10       25.69     29.09 o 
  -7  14   9        0.02       30.71     30.96 o 
  -6  14   9        7.19        8.78     29.90 o 
  -5  14   9        1.78       26.80     42.80 o 
  -4  14   9       20.68       35.98     26.01 o 
  -3  14   9        0.91       -4.89     21.19 o 
  -2  14   9        0.79      -18.57     33.09 o 
  -1  14   9        5.41      -16.17     21.40 o 
   0  14   9       44.63       25.49     32.82 o 
   1  14   9        5.19       33.38     52.45 o 
   2  14   9        0.52       27.21     25.25 o 
   3  14   9        0.11       28.01     27.36 o 
   4  14   9       20.11       62.75     36.17 o 
  -6  15   9        6.02      -18.60     41.30 o 
  -5  15   9       31.01       31.73     48.00 o 
  -4  15   9       11.34       24.79     25.50 o 
  -3  15   9       20.53        1.10     27.76 o 
  -2  15   9        2.35       43.52     26.30 o 
  -1  15   9       23.35        1.20     26.13 o 
   0  15   9        6.69       10.20     23.38 o 
   1  15   9        0.39        3.04     27.67 o 
   2  15   9        1.33      -13.75     31.52 o 
   3  15   9        1.39       55.52     30.50 o 
  -4  16   9       10.75       34.91     29.02 o 
  -3  16   9        0.10        9.75     26.69 o 
  -2  16   9        0.77      -16.49     28.10 o 
  -1  16   9        3.30       14.40     45.88 o 
   0  16   9        0.53      -32.49     24.28 o 
 -13   0  10        2.70       17.14     24.55 o 
 -12   0  10       38.22       -1.77     25.44 o 
 -11   0  10        5.66      -19.39     21.95 o 
 -10   0  10       83.07      107.05     31.52 o 
  -9   0  10      119.68       82.22     16.41 o 
  -8   0  10       38.64       48.89     13.86 o 
  -7   0  10      226.85      228.29     17.97 o 
  -6   0  10     1950.63     1872.53     49.51 o 
  -5   0  10       49.07       40.51     17.85 o 
  -4   0  10      382.47      383.97     18.86 o 
  -3   0  10      792.71      722.75     24.13 o 
  -2   0  10     1975.14     1792.21     39.98 o 
  -1   0  10     2543.26     2742.89     54.44 o 
   0   0  10      666.01      624.27     23.49 o 
   1   0  10     2071.68     1993.32     52.80 o 
   2   0  10       19.16       55.55     14.23 o 
   3   0  10        5.51        7.03     12.16 o 
   4   0  10        3.04      -24.75     21.06 o 
   5   0  10       27.89       48.14     20.65 o 
   6   0  10       91.31      109.40     33.51 o 
   7   0  10      570.74      653.28     59.49 o 
   8   0  10        0.25      -13.95     39.80 o 
   9   0  10      359.52      472.63     61.54 o 
  10   0  10       44.04      134.70     58.67 o 
 -13   1  10        0.37        6.63     17.40 o 
 -12   1  10       15.17       13.08     19.19 o 
 -11   1  10        7.16       23.05     16.42 o 
 -10   1  10       62.81       56.64     11.78 o 
  -9   1  10       37.34       31.78     10.14 o 
  -8   1  10      232.75      222.51     18.30 o 
  -7   1  10        3.74       25.84      8.59 o 
  -6   1  10       79.53       96.96     10.32 o 
  -5   1  10       21.22       37.62      8.15 o 
  -4   1  10        4.82       16.51      6.86 o 
  -3   1  10      323.16      304.68     10.65 o 
  -2   1  10     1245.24     1079.48     21.65 o 
  -1   1  10        9.51        6.99      6.79 o 
   0   1  10     4406.02     4484.61    102.41 o 
   1   1  10       41.89       40.23     10.12 o 
   2   1  10       83.54       78.45     16.43 o 
   3   1  10       41.31       53.55     12.27 o 
   4   1  10       13.69       30.16     11.80 o 
   5   1  10        0.03       39.65     30.04 o 
   6   1  10       17.43       39.31     16.00 o 
   7   1  10        4.38       -8.49     34.87 o 
   8   1  10       64.51       40.30     33.16 o 
   9   1  10       23.28       63.80     37.09 o 
  10   1  10       55.09       63.77     40.69 o 
 -13   2  10        1.52       21.52     21.33 o 
 -12   2  10        9.73       17.42     16.22 o 
 -11   2  10       39.28       42.10     20.34 o 
 -10   2  10      147.18      150.11     14.44 o 
  -9   2  10      768.34      724.93     26.04 o 
  -8   2  10       67.61       78.03     13.05 o 
  -7   2  10     1123.45     1050.78     48.53 o 
  -6   2  10      104.24      137.61     10.67 o 
  -5   2  10      257.21      268.62     12.65 o 
  -4   2  10        1.95        8.59      7.24 o 
  -3   2  10      125.83      136.30      9.33 o 
  -2   2  10        5.93       21.97      7.43 o 
  -1   2  10      167.95      137.73     10.17 o 
   0   2  10       48.53       64.24     12.65 o 
   1   2  10     1402.19     1348.18     34.66 o 
   2   2  10     2149.90     2059.63     45.57 o 
   3   2  10       68.51       74.15     12.12 o 
   4   2  10       69.63       92.69     14.28 o 
   5   2  10       61.36       84.18     14.91 o 
   6   2  10      291.61      363.20     24.14 o 
   7   2  10       56.76       92.48     20.28 o 
   8   2  10        2.89       18.85     25.17 o 
   9   2  10       13.20       66.63     36.24 o 
 -13   3  10      200.04      235.90     31.75 o 
 -12   3  10        2.80       28.56     33.23 o 
 -11   3  10       13.05       29.62     15.28 o 
 -10   3  10       94.84      120.82     13.78 o 
  -9   3  10       26.06       34.20     10.32 o 
  -8   3  10      806.40      800.25     23.71 o 
  -7   3  10     1350.20     1278.09     44.23 o 
  -6   3  10      147.84      153.39     11.24 o 
  -5   3  10      466.32      491.19     21.68 o 
  -4   3  10       32.24       32.47      7.30 o 
  -3   3  10      310.64      309.54     13.08 o 
  -2   3  10        2.71       -1.87     10.66 o 
  -1   3  10      111.82      100.62      9.47 o 
   0   3  10       71.06       68.32      9.30 o 
   1   3  10       73.68      103.34     18.35 o 
   2   3  10     2703.58     2575.18     52.42 o 
   3   3  10      658.79      617.50     24.31 o 
   4   3  10       19.44       32.94     17.24 o 
   5   3  10      904.97      864.53     31.99 o 
   6   3  10      351.50      382.19     25.25 o 
   7   3  10        1.70       26.67     20.06 o 
   8   3  10      182.69      239.61     32.33 o 
   9   3  10       11.06       26.25     34.80 o 
 -13   4  10        0.07       17.09     28.24 o 
 -12   4  10        0.00      -10.11     19.53 o 
 -11   4  10       63.36       67.28     19.60 o 
 -10   4  10        0.00       18.97     15.31 o 
  -9   4  10      513.73      451.49     19.38 o 
  -8   4  10        4.37        8.35     10.68 o 
  -7   4  10      686.52      663.80     25.29 o 
  -6   4  10        0.11        9.71     12.54 o 
  -5   4  10       85.70       75.75      8.56 o 
  -4   4  10       52.52       56.73      7.40 o 
  -3   4  10      203.04      162.17     10.60 o 
  -2   4  10      203.45      170.78     16.30 o 
  -1   4  10     1578.13     1701.74     32.69 o 
   0   4  10        6.91       10.27      7.21 o 
   1   4  10       67.53       88.72     21.15 o 
   2   4  10      230.25      223.93     17.68 o 
   3   4  10        1.07       14.78     10.49 o 
   4   4  10      764.52      714.88     29.28 o 
   5   4  10        3.86       -8.68     14.46 o 
   6   4  10        0.02       23.54     25.86 o 
   7   4  10        0.05       27.88     19.05 o 
   8   4  10        3.07       26.78     25.00 o 
   9   4  10       35.36       47.18     48.41 o 
 -13   5  10      121.62      131.69     35.42 o 
 -12   5  10        1.03       18.77     25.83 o 
 -11   5  10        0.07        8.65     27.35 o 
 -10   5  10      254.32      287.89     29.81 o 
  -9   5  10       25.90       23.65     18.10 o 
  -8   5  10       13.03        4.94     11.73 o 
  -7   5  10      211.01      238.79     17.18 o 
  -6   5  10      339.39      361.49     18.30 o 
  -5   5  10      895.87      868.65     26.71 o 
  -4   5  10        0.60       12.66      8.61 o 
  -3   5  10      103.71      108.17      9.90 o 
  -2   5  10      439.38      442.48     21.20 o 
  -1   5  10        4.49       20.55      9.37 o 
   0   5  10      390.16      397.06     15.93 o 
   1   5  10       68.78       84.88     10.73 o 
   2   5  10     2075.64     2014.33     45.51 o 
   3   5  10      491.47      474.59     27.77 o 
   4   5  10        6.70       20.62     15.74 o 
   5   5  10      459.04      433.81     29.20 o 
   6   5  10       60.60       92.01     17.64 o 
   7   5  10       66.33       55.97     47.86 o 
   8   5  10        1.09       30.66     30.33 o 
   9   5  10        2.00       -7.80     49.78 o 
 -12   6  10       18.15       41.22     28.93 o 
 -11   6  10       18.63      -25.05     21.98 o 
 -10   6  10       50.44       54.43     24.26 o 
  -9   6  10       44.42       48.04     20.69 o 
  -8   6  10       24.18        6.44     16.08 o 
  -7   6  10     3069.37     3001.91    109.40 o 
  -6   6  10      203.51      234.03     16.05 o 
  -5   6  10       84.53       89.36      9.65 o 
  -4   6  10        4.66       10.96      8.29 o 
  -3   6  10        1.41        8.40     12.06 o 
  -2   6  10       55.28       61.79      8.83 o 
  -1   6  10       10.97       15.06      7.98 o 
   0   6  10       83.95      104.89     15.46 o 
   1   6  10      129.51      141.16     12.06 o 
   2   6  10     2191.44     2145.96     47.46 o 
   3   6  10      261.58      303.47     26.95 o 
   4   6  10      157.68      168.33     23.11 o 
   5   6  10       47.54       44.98     14.21 o 
   6   6  10      172.01      199.45     26.88 o 
   7   6  10       28.65      -24.96     31.52 o 
   8   6  10       12.57       10.76     28.05 o 
   9   6  10       27.20        3.90     35.71 o 
 -12   7  10        0.00       36.85     29.67 o 
 -11   7  10       35.49       36.13     25.92 o 
 -10   7  10       49.67       61.74     27.08 o 
  -9   7  10       14.79        7.65     20.72 o 
  -8   7  10      160.77      184.45     53.81 o 
  -7   7  10      454.45      392.35     36.72 o 
  -6   7  10      104.51      111.90     19.90 o 
  -5   7  10      580.75      539.78     18.38 o 
  -4   7  10       22.91       13.38      8.29 o 
  -3   7  10      196.31      180.43     12.26 o 
  -2   7  10      432.92      430.40     20.55 o 
  -1   7  10       36.68       45.49     11.59 o 
   0   7  10        1.30        8.10      9.77 o 
   1   7  10        9.16       29.60      9.65 o 
   2   7  10      222.33      272.43     31.55 o 
   3   7  10      217.35      235.34     19.02 o 
   4   7  10        8.01       11.49     17.57 o 
   5   7  10       35.23       33.44     25.37 o 
   6   7  10        0.33       -7.47     22.75 o 
   7   7  10       35.45       18.80     23.90 o 
   8   7  10       24.28       45.11     27.85 o 
 -12   8  10       54.73       33.34     29.79 o 
 -11   8  10       29.57       27.41     31.29 o 
 -10   8  10       30.76       12.60     26.44 o 
  -9   8  10       12.85       19.25     23.38 o 
  -8   8  10       36.85       58.27     20.87 o 
  -7   8  10      152.30      122.05     21.16 o 
  -6   8  10       68.32       90.65     28.65 o 
  -5   8  10       64.22       70.95     11.91 o 
  -4   8  10       27.90       33.77      8.19 o 
  -3   8  10       17.65       40.01     14.39 o 
  -2   8  10      448.47      470.99     20.51 o 
  -1   8  10      449.54      464.51     17.89 o 
   0   8  10      119.46      143.82     16.49 o 
   1   8  10      190.23      198.87     22.47 o 
   2   8  10      324.46      302.62     22.70 o 
   3   8  10       88.97       94.22     19.49 o 
   4   8  10      152.21      164.26     77.06 o 
   5   8  10       28.90       26.27     22.98 o 
   6   8  10        7.87       -2.46     24.84 o 
   7   8  10       74.10       77.58     26.07 o 
   8   8  10        3.79       26.92     68.10 o 
 -11   9  10        1.42        7.80     32.32 o 
 -10   9  10       16.50       20.77     27.76 o 
  -9   9  10        8.45       22.09     22.14 o 
  -8   9  10      118.82       68.20     25.80 o 
  -7   9  10       39.80       41.61     21.11 o 
  -6   9  10        2.95      -16.77     16.87 o 
  -5   9  10        7.63        7.92      9.75 o 
  -4   9  10        6.03       14.39     10.38 o 
  -3   9  10       17.48       45.43     10.94 o 
  -2   9  10      113.71      144.81     12.09 o 
  -1   9  10        3.66       19.53      9.12 o 
   0   9  10     1407.59     1267.98     43.17 o 
   1   9  10        3.00        7.97     10.68 o 
   2   9  10      225.19      229.00     18.66 o 
   3   9  10      132.49      163.81     30.84 o 
   4   9  10        0.95        3.79     21.20 o 
   5   9  10        0.02        1.74     22.95 o 
   6   9  10        3.30       20.65     41.78 o 
   7   9  10        0.71      -13.57     25.18 o 
 -11  10  10        0.94       45.18     33.41 o 
 -10  10  10       28.92       15.96     42.05 o 
  -9  10  10       33.93       14.67     28.78 o 
  -8  10  10       20.53       28.21     25.78 o 
  -7  10  10       90.54       61.18     49.92 o 
  -6  10  10        0.71       24.73     21.71 o 
  -5  10  10       20.79       29.65     13.30 o 
  -4  10  10        2.22       18.75     11.23 o 
  -3  10  10       15.76       47.98     13.16 o 
  -2  10  10       26.81       26.50     14.63 o 
  -1  10  10      331.33      366.42     17.57 o 
   0  10  10       14.83       23.46     13.12 o 
   1  10  10       49.79       53.52     14.89 o 
   2  10  10       10.14       10.74     17.71 o 
   3  10  10       66.03       36.82     21.32 o 
   4  10  10       10.32      -10.73     22.09 o 
   5  10  10        9.98        1.63     22.80 o 
   6  10  10       24.29       31.74     25.15 o 
   7  10  10        6.20       -2.62     27.40 o 
 -10  11  10       14.71       49.65     34.54 o 
  -9  11  10        5.23       20.80     27.52 o 
  -8  11  10        4.66       21.83     26.50 o 
  -7  11  10       38.49       79.95     26.19 o 
  -6  11  10      183.82      141.39     27.90 o 
  -5  11  10        3.15       -3.13     13.96 o 
  -4  11  10       16.01        0.54     13.74 o 
  -3  11  10       49.90       78.32     17.98 o 
  -2  11  10       54.41       96.63     37.76 o 
  -1  11  10       21.72       46.73     18.81 o 
   0  11  10      134.93      117.88     17.14 o 
   1  11  10       13.16        2.40     14.85 o 
   2  11  10       48.00       37.27     23.25 o 
   3  11  10        4.88       -3.66     18.22 o 
   4  11  10       21.88       31.51     23.59 o 
   5  11  10       16.54       18.23     47.52 o 
   6  11  10        7.76      -35.81     25.86 o 
  -9  12  10       33.67        4.71     29.95 o 
  -8  12  10       15.29       29.66     30.48 o 
  -7  12  10       35.88       43.56     25.63 o 
  -6  12  10        8.29       26.45     24.50 o 
  -5  12  10        4.23       -0.65     23.05 o 
  -4  12  10        6.64       40.71     20.20 o 
  -3  12  10       32.11       31.78     15.20 o 
  -2  12  10        0.63        2.44     19.95 o 
  -1  12  10      101.89      120.60     24.24 o 
   0  12  10       13.63      -22.70     20.36 o 
   1  12  10       50.30       50.04     23.89 o 
   2  12  10       23.70       20.37     16.55 o 
   3  12  10       92.85      100.26     26.05 o 
   4  12  10       29.21       49.52     21.50 o 
   5  12  10        4.96       37.62     30.22 o 
  -8  13  10       31.22       48.25     33.45 o 
  -7  13  10        4.85        8.41     30.07 o 
  -6  13  10       28.79       44.94     32.00 o 
  -5  13  10       29.53       20.12     25.23 o 
  -4  13  10       24.63       25.67     23.68 o 
  -3  13  10      106.70      107.88     24.24 o 
  -2  13  10       38.63       90.37     24.16 o 
  -1  13  10       15.98        0.33     21.82 o 
   0  13  10       28.30       24.72     22.13 o 
   1  13  10        9.82       14.54     23.25 o 
   2  13  10        1.58        0.55     23.41 o 
   3  13  10        3.93      -12.55     25.51 o 
   4  13  10        1.00       27.55     22.82 o 
   5  13  10       15.20       -0.83     26.15 o 
  -7  14  10        0.04       -1.45     44.51 o 
  -6  14  10       18.67       -3.69     46.09 o 
  -5  14  10       31.04       30.36     38.15 o 
  -4  14  10        1.53       43.37     26.07 o 
  -3  14  10        0.04       18.13     25.07 o 
  -2  14  10        0.00       18.56     23.73 o 
  -1  14  10        3.88       34.90     35.42 o 
   0  14  10        7.29      -24.58     54.36 o 
   1  14  10        0.05       20.38     22.65 o 
   2  14  10        7.33       -8.47     28.77 o 
   3  14  10       16.55       50.99     30.03 o 
  -5  15  10       25.86       92.99     46.22 o 
  -4  15  10        0.80       22.62     27.15 o 
  -3  15  10        5.61       46.33     28.29 o 
  -2  15  10        0.17        4.41     42.33 o 
  -1  15  10        3.13       20.20     25.40 o 
   0  15  10       14.61       -4.60     26.49 o 
   1  15  10        1.00       16.97     26.24 o 
   2  15  10        0.07       12.59     28.72 o 
 -13   1  11      252.43      234.48     22.12 o 
 -12   1  11        1.94       26.13     16.07 o 
 -11   1  11       51.19       68.75     15.32 o 
 -10   1  11      647.85      598.42     23.71 o 
  -9   1  11      108.06      115.82     13.03 o 
  -8   1  11      228.43      244.68     19.38 o 
  -7   1  11      430.19      425.47     16.74 o 
  -6   1  11      242.27      250.71     18.13 o 
  -5   1  11      702.71      701.48     58.26 o 
  -4   1  11       10.90       30.65      9.29 o 
  -3   1  11       19.91       32.46     12.69 o 
  -2   1  11      293.72      326.77     13.68 o 
  -1   1  11      492.66      421.85     17.82 o 
   0   1  11      747.00      684.35     25.13 o 
   1   1  11      371.48      343.02     19.58 o 
   2   1  11     1883.97     1965.34     46.10 o 
   3   1  11      381.33      415.10     21.87 o 
   4   1  11       71.86       75.09     14.15 o 
   5   1  11      486.06      502.89     26.27 o 
   6   1  11      133.31      141.77     28.42 o 
   7   1  11       83.25       68.92     52.38 o 
   8   1  11       41.63       59.68     40.00 o 
   9   1  11        1.13       12.49     34.65 o 
 -13   2  11        6.44       37.72     21.30 o 
 -12   2  11       65.27       61.74     17.77 o 
 -11   2  11       27.96       20.84     14.48 o 
 -10   2  11      150.27      167.25     15.81 o 
  -9   2  11      418.29      416.49     24.30 o 
  -8   2  11      107.71       95.83     13.64 o 
  -7   2  11     1257.71     1274.62     35.06 o 
  -6   2  11       69.84       78.19     11.22 o 
  -5   2  11       88.61       90.95     13.73 o 
  -4   2  11      164.45      167.07     10.71 o 
  -3   2  11       18.41       36.40      9.22 o 
  -2   2  11        2.60        7.55      7.90 o 
  -1   2  11      572.56      559.33     18.11 o 
   0   2  11        0.00        4.00      8.93 o 
   1   2  11     1695.87     1575.05     59.95 o 
   2   2  11     3860.14     3998.42     72.45 o 
   3   2  11       30.48       10.75     15.13 o 
   4   2  11      387.94      333.84     28.59 o 
   5   2  11       22.18      -24.66     16.45 o 
   6   2  11      302.14      346.38     26.32 o 
   7   2  11        6.51      -12.83     20.80 o 
   8   2  11       21.01       51.52     32.61 o 
   9   2  11        2.77       52.92     38.23 o 
 -13   3  11        0.05       20.39     26.65 o 
 -12   3  11        8.53       46.98     26.21 o 
 -11   3  11        2.24       13.79     21.12 o 
 -10   3  11      128.83      131.03     24.82 o 
  -9   3  11       76.34       99.87     14.25 o 
  -8   3  11      730.42      730.13     27.21 o 
  -7   3  11      894.48      876.77     37.67 o 
  -6   3  11      172.51      180.49     13.69 o 
  -5   3  11      332.08      323.33     13.99 o 
  -4   3  11        1.52        4.77      7.30 o 
  -3   3  11        7.11        5.96      7.01 o 
  -2   3  11      589.46      521.59     17.58 o 
  -1   3  11      112.18      121.19     10.80 o 
   0   3  11      140.17      135.16     11.17 o 
   1   3  11       99.68      101.19     12.69 o 
   2   3  11      417.19      408.99     24.06 o 
   3   3  11        7.80        3.68     11.05 o 
   4   3  11       90.68       95.92     15.57 o 
   5   3  11      175.44      151.63     24.34 o 
   6   3  11       15.13      -37.40     24.94 o 
   7   3  11        3.86      -14.49     21.53 o 
   8   3  11       47.51       80.81     26.38 o 
   9   3  11        5.75       15.70     40.27 o 
 -13   4  11        7.77      -46.35     68.99 o 
 -12   4  11        5.23       -5.16     24.41 o 
 -11   4  11       19.48        2.05     21.06 o 
 -10   4  11      136.57      120.61     23.24 o 
  -9   4  11      138.82      165.47     17.92 o 
  -8   4  11        9.80       37.03     13.21 o 
  -7   4  11      957.65      881.80     29.73 o 
  -6   4  11      396.87      433.57     35.57 o 
  -5   4  11      167.91      169.76     11.05 o 
  -4   4  11      737.09      722.09     25.48 o 
  -3   4  11        4.28       11.65     11.26 o 
  -2   4  11      226.23      220.57     14.13 o 
  -1   4  11        5.18       29.22     13.42 o 
   0   4  11      179.31      153.63     11.86 o 
   1   4  11      176.51      181.08     13.20 o 
   2   4  11       38.69       42.88     12.04 o 
   3   4  11      163.56      178.32     16.14 o 
   4   4  11      683.56      620.04     27.26 o 
   5   4  11        0.13       19.50     15.79 o 
   6   4  11        0.63       -0.85     29.87 o 
   7   4  11       70.46       85.92     22.56 o 
   8   4  11        1.11      -23.02     29.54 o 
   9   4  11      134.67      290.74     66.19 o 
 -12   5  11        0.18      -36.26     24.73 o 
 -11   5  11        0.48       37.00     28.79 o 
 -10   5  11        0.07        5.70     36.10 o 
  -9   5  11       33.52       17.47     19.46 o 
  -8   5  11      349.11      397.04     21.43 o 
  -7   5  11       36.35       59.75     12.33 o 
  -6   5  11        3.35       -1.09     12.35 o 
  -5   5  11      211.44      241.22     16.80 o 
  -4   5  11       15.12       29.77      7.48 o 
  -3   5  11       28.43       38.06      8.49 o 
  -2   5  11       19.59       31.37      7.93 o 
  -1   5  11       16.06       43.53      9.00 o 
   0   5  11     2057.03     1827.17     36.25 o 
   1   5  11      113.70      127.16     14.05 o 
   2   5  11      899.52      870.97     30.21 o 
   3   5  11       72.23      102.95     22.34 o 
   4   5  11       22.10       23.21     13.08 o 
   5   5  11       12.31       -0.25     13.76 o 
   6   5  11        0.99       18.08     18.12 o 
   7   5  11        4.91      -34.56     27.76 o 
   8   5  11      158.70      181.10     35.12 o 
 -12   6  11        0.65      -26.96     24.87 o 
 -11   6  11        7.24       16.32     24.41 o 
 -10   6  11       39.73       54.18     24.62 o 
  -9   6  11      305.63      366.14    108.58 o 
  -8   6  11        1.63       12.77     18.18 o 
  -7   6  11      894.51      880.29     30.25 o 
  -6   6  11        3.60       19.14     16.95 o 
  -5   6  11      221.19      210.85     12.92 o 
  -4   6  11      107.68      111.11     10.74 o 
  -3   6  11       61.95       57.90      8.87 o 
  -2   6  11      110.18      117.04     23.63 o 
  -1   6  11      858.52      806.71     23.27 o 
   0   6  11       14.37       36.89      9.72 o 
   1   6  11       12.52       30.65      9.58 o 
   2   6  11        6.65        6.69     11.98 o 
   3   6  11       37.95       42.51     13.55 o 
   4   6  11      330.01      279.53     28.72 o 
   5   6  11       15.38       34.31     15.31 o 
   6   6  11       38.46       54.83     23.81 o 
   7   6  11       85.17       89.32     28.61 o 
   8   6  11        6.20        5.23     31.79 o 
 -12   7  11        0.39       14.87     29.20 o 
 -11   7  11        0.71        1.90     24.80 o 
 -10   7  11        4.07       13.25     22.99 o 
  -9   7  11        0.37       49.97     25.15 o 
  -8   7  11       13.82       26.31     21.64 o 
  -7   7  11        0.08       11.73     18.89 o 
  -6   7  11      209.51      209.24     21.43 o 
  -5   7  11       31.54       68.59      9.67 o 
  -4   7  11       49.47       53.78     11.51 o 
  -3   7  11       91.55      113.32     11.87 o 
  -2   7  11       23.50       23.87     11.33 o 
  -1   7  11      400.19      405.50     17.01 o 
   0   7  11       31.53       38.43     10.02 o 
   1   7  11       72.18       53.00     12.71 o 
   2   7  11      270.88      335.12     26.38 o 
   3   7  11       26.89       46.91     19.82 o 
   4   7  11       20.72       25.15     15.34 o 
   5   7  11        2.62       19.02     20.40 o 
   6   7  11       13.59       23.78     21.83 o 
   7   7  11        1.25       52.96     29.30 o 
   8   7  11        0.41       44.27     36.10 o 
 -11   8  11       13.51       -2.33     30.08 o 
 -10   8  11        6.84      -21.59     25.71 o 
  -9   8  11        5.85       25.65     26.05 o 
  -8   8  11        0.00        0.78     22.15 o 
  -7   8  11       53.84       67.58     22.17 o 
  -6   8  11      376.73      411.86     28.66 o 
  -5   8  11        0.03       18.48     14.57 o 
  -4   8  11      185.09      180.25     12.84 o 
  -3   8  11       21.51       35.42      9.27 o 
  -2   8  11        1.48       26.62     11.52 o 
  -1   8  11      227.85      192.77     19.01 o 
   0   8  11      109.95      121.36     13.11 o 
   1   8  11       55.11       49.30     11.48 o 
   2   8  11       58.54       61.17     12.61 o 
   3   8  11      116.55       99.77     21.89 o 
   4   8  11      115.95      130.22     32.96 o 
   5   8  11        3.09      -14.72     22.68 o 
   6   8  11       87.18       52.06     25.70 o 
   7   8  11       26.72       52.46     31.80 o 
 -11   9  11       12.28       34.64     32.07 o 
 -10   9  11       13.73       50.65     29.50 o 
  -9   9  11       19.68       16.39     26.09 o 
  -8   9  11       38.34       42.34     25.72 o 
  -7   9  11       13.42        6.57     21.86 o 
  -6   9  11      299.64      299.51     33.09 o 
  -5   9  11       22.76       26.46     12.83 o 
  -4   9  11       16.00       32.89     11.25 o 
  -3   9  11      340.47      320.68     19.74 o 
  -2   9  11      175.56      200.23     17.27 o 
  -1   9  11       24.71       48.69     19.19 o 
   0   9  11       94.57       80.10     13.86 o 
   1   9  11        2.78       32.19     13.88 o 
   2   9  11       22.41       19.51     14.84 o 
   3   9  11      108.87       63.80     22.91 o 
   4   9  11        0.49       12.08     22.58 o 
   5   9  11       74.68       70.69     24.37 o 
   6   9  11       19.77       24.48     29.20 o 
   7   9  11       42.81       42.92     70.50 o 
 -10  10  11        0.50        5.93     32.68 o 
  -9  10  11       30.91       47.00     29.29 o 
  -8  10  11        7.99        9.40     32.07 o 
  -7  10  11        2.30      -11.13     23.20 o 
  -6  10  11        0.83       21.34     22.09 o 
  -5  10  11        0.55        8.22     13.56 o 
  -4  10  11        1.17       10.58     15.13 o 
  -3  10  11        5.09       27.10     13.06 o 
  -2  10  11       27.10       72.47     29.23 o 
  -1  10  11       12.35       21.29     11.97 o 
   0  10  11       72.22       50.83     16.04 o 
   1  10  11       17.00       26.37     16.35 o 
   2  10  11      172.52      143.75     21.30 o 
   3  10  11       57.97       69.34     19.08 o 
   4  10  11       37.44       79.32     24.64 o 
   5  10  11        8.48       29.35     27.69 o 
   6  10  11       42.93       84.76     31.04 o 
  -9  11  11       27.95       38.61     28.47 o 
  -8  11  11       38.26       78.02     27.24 o 
  -7  11  11       10.92       19.85     56.96 o 
  -6  11  11      106.91       89.61     29.61 o 
  -5  11  11      264.87      234.89     28.98 o 
  -4  11  11        2.78      -14.10     14.65 o 
  -3  11  11       15.87       24.84     15.45 o 
  -2  11  11       10.22       28.27     15.01 o 
  -1  11  11       54.69       49.65     22.36 o 
   0  11  11       12.87       18.65     26.35 o 
   1  11  11        3.80       -9.65     20.10 o 
   2  11  11        3.64        6.24     16.73 o 
   3  11  11       78.81      115.73     21.91 o 
   4  11  11        0.16      -16.11     23.63 o 
   5  11  11        0.20       33.04     29.22 o 
  -9  12  11        1.53        5.26     49.23 o 
  -8  12  11        0.09      -32.57     46.29 o 
  -7  12  11       26.33       88.56     31.73 o 
  -6  12  11       65.26       95.47     27.32 o 
  -5  12  11        8.22       19.56     27.28 o 
  -4  12  11        4.52       -2.21     16.80 o 
  -3  12  11        6.26       18.76     17.85 o 
  -2  12  11        0.62       10.44     29.54 o 
  -1  12  11       44.69       14.39     34.74 o 
   0  12  11       56.09       31.87     30.29 o 
   1  12  11       16.57       12.07     20.95 o 
   2  12  11       23.58       50.66     20.51 o 
   3  12  11        2.79       18.60     20.48 o 
   4  12  11        6.44       28.71     23.18 o 
   5  12  11        1.83      -24.42     27.72 o 
  -8  13  11       10.63       63.43     34.03 o 
  -7  13  11        8.95       11.66     30.30 o 
  -6  13  11       17.39       62.31     28.52 o 
  -5  13  11        8.85       12.91     39.25 o 
  -4  13  11       31.54       28.79     25.77 o 
  -3  13  11      164.40      168.83     42.60 o 
  -2  13  11        2.77        6.67     22.76 o 
  -1  13  11       11.66       -3.18     22.63 o 
   0  13  11       72.79       79.87     55.04 o 
   1  13  11        1.16       28.12     25.91 o 
   2  13  11       13.71       14.26     25.59 o 
   3  13  11        3.78       13.61     30.37 o 
   4  13  11        1.71       38.09     24.55 o 
  -6  14  11        1.51      -12.58     47.86 o 
  -5  14  11       10.22       46.36     46.91 o 
  -4  14  11       36.11       21.69     25.09 o 
  -3  14  11        0.29       34.07     27.42 o 
  -2  14  11        0.46      -21.35     49.23 o 
  -1  14  11       86.50      111.20     29.54 o 
   0  14  11       14.27       17.02     25.47 o 
   1  14  11        9.62      -13.29     29.04 o 
   2  14  11        5.98      -19.34     27.68 o 
  -4  15  11        4.06       54.58     28.00 o 
  -3  15  11        3.75       -6.32     25.63 o 
  -2  15  11        9.31      -11.90     41.37 o 
  -1  15  11       24.82       48.70     48.62 o 
   0  15  11        0.00        0.24     27.97 o 
 -13   0  12       16.08       53.02     64.69 o 
 -12   0  12      224.12      260.48     58.94 o 
 -11   0  12        1.15        5.67     21.21 o 
 -10   0  12      173.56      175.01     22.66 o 
  -9   0  12      959.28      925.96     38.45 o 
  -8   0  12        2.85       -2.87     21.88 o 
  -7   0  12     3208.37     2945.30    103.80 o 
  -6   0  12      379.36      432.01     36.92 o 
  -5   0  12      428.63      397.55     32.82 o 
  -4   0  12     1563.73     1488.17     64.96 o 
  -3   0  12      182.62      172.72     25.71 o 
  -2   0  12       54.24       57.16     18.19 o 
  -1   0  12     1687.27     1652.69     69.75 o 
   0   0  12       26.69       20.79     19.01 o 
   1   0  12      142.00      108.86     25.16 o 
   2   0  12      179.99      231.53     33.78 o 
   3   0  12     1300.65     1245.02     66.74 o 
   4   0  12     2046.22     2116.70     91.35 o 
   5   0  12        0.41       31.45     34.05 o 
   6   0  12        0.71       -5.88     37.33 o 
   7   0  12        1.23       19.01     41.57 o 
   8   0  12        6.03       64.55     48.68 o 
 -13   1  12        0.07       39.94     20.85 o 
 -12   1  12        0.47      -10.43     18.66 o 
 -11   1  12        1.80       17.30     17.42 o 
 -10   1  12       10.52       45.45     21.54 o 
  -9   1  12       45.05       69.22     16.80 o 
  -8   1  12     1441.89     1430.94     93.56 o 
  -7   1  12      177.69      214.23     15.88 o 
  -6   1  12      537.09      562.78     22.14 o 
  -5   1  12      434.02      458.87     25.42 o 
  -4   1  12        1.97       -6.73     11.79 o 
  -3   1  12      375.36      338.41     21.74 o 
  -2   1  12        2.02       -7.17     12.58 o 
  -1   1  12        2.67       -4.38      9.29 o 
   0   1  12      143.47      119.41     16.92 o 
   1   1  12       18.63        7.76     12.10 o 
   2   1  12       54.96       78.26     18.93 o 
   3   1  12      387.46      402.40     24.19 o 
   4   1  12      161.50      109.11     17.74 o 
   5   1  12       98.21       86.81     25.48 o 
   6   1  12       11.60       -9.08     25.16 o 
   7   1  12        1.70       28.21     27.98 o 
   8   1  12        0.51       -4.55     32.68 o 
 -13   2  12       13.12       -6.37     27.00 o 
 -12   2  12        8.09       21.99     24.89 o 
 -11   2  12        1.12        7.21     17.34 o 
 -10   2  12       45.31       89.33     21.54 o 
  -9   2  12      187.24      172.06     17.87 o 
  -8   2  12       66.81       61.09     13.96 o 
  -7   2  12     1742.02     1707.72     64.74 o 
  -6   2  12      244.40      275.49     24.54 o 
  -5   2  12       41.19       71.12     16.38 o 
  -4   2  12      752.94      685.16     19.70 o 
  -3   2  12        6.84       20.79      7.88 o 
  -2   2  12       83.90       96.63     11.71 o 
  -1   2  12     1217.08     1219.05     34.19 o 
   0   2  12       90.73       87.70     27.50 o 
   1   2  12      203.86      237.39     17.06 o 
   2   2  12       61.91       59.43     20.19 o 
   3   2  12        8.46        4.73     13.09 o 
   4   2  12        5.87       15.29     15.07 o 
   5   2  12        0.90       -9.54     16.48 o 
   6   2  12       10.72       15.96     19.87 o 
   7   2  12        2.69       24.02     29.53 o 
   8   2  12       58.93       75.83     35.05 o 
 -12   3  12        0.01        2.26     27.35 o 
 -11   3  12        2.15       10.62     17.97 o 
 -10   3  12      286.12      303.63     32.42 o 
  -9   3  12       66.25      119.24     16.24 o 
  -8   3  12      264.23      297.97     30.23 o 
  -7   3  12      206.75      250.12     24.79 o 
  -6   3  12       94.17       90.81     12.95 o 
  -5   3  12      440.66      465.09     38.49 o 
  -4   3  12       87.38      100.58     10.04 o 
  -3   3  12        0.32        6.19      7.32 o 
  -2   3  12        1.09       12.45      8.05 o 
  -1   3  12      734.17      718.59     31.09 o 
   0   3  12      760.42      747.30     23.23 o 
   1   3  12       68.60       86.23     11.76 o 
   2   3  12       36.45       50.99     14.39 o 
   3   3  12       55.23       58.76     14.23 o 
   4   3  12       82.47       96.07     18.03 o 
   5   3  12       76.72       79.89     19.61 o 
   6   3  12        0.43       36.07     20.83 o 
   7   3  12       42.85       61.74     23.25 o 
   8   3  12       19.97       16.55     27.07 o 
 -12   4  12       25.42      105.59     30.52 o 
 -11   4  12       27.60       21.42     22.36 o 
 -10   4  12        1.13      -26.82     22.70 o 
  -9   4  12      178.53      209.72     18.66 o 
  -8   4  12        2.88        7.34     12.69 o 
  -7   4  12      227.17      260.78     18.32 o 
  -6   4  12      638.73      685.94     26.62 o 
  -5   4  12      150.99      168.36     14.41 o 
  -4   4  12      211.87      311.69     14.60 o 
  -3   4  12       34.58       37.02      8.30 o 
  -2   4  12       19.91       30.72      8.76 o 
  -1   4  12      348.74      369.57     16.10 o 
   0   4  12      135.49      144.36     13.94 o 
   1   4  12       44.37       58.90     25.21 o 
   2   4  12      386.80      382.48     21.81 o 
   3   4  12       98.08       96.92     16.90 o 
   4   4  12       43.22       45.29     15.87 o 
   5   4  12        0.53       22.98     17.63 o 
   6   4  12        5.78      -12.17     20.47 o 
   7   4  12       44.10       42.74     24.06 o 
   8   4  12        4.70       50.06     39.18 o 
 -12   5  12        0.95       22.80     35.01 o 
 -11   5  12       46.52       71.19     26.25 o 
 -10   5  12       11.02       -4.03     42.39 o 
  -9   5  12      147.08      192.97     29.06 o 
  -8   5  12        0.85        7.67     13.55 o 
  -7   5  12        0.01       -4.19     24.54 o 
  -6   5  12      207.89      226.63     18.40 o 
  -5   5  12        0.21        3.56      8.06 o 
  -4   5  12        2.17       15.42      8.01 o 
  -3   5  12       42.05       47.56     10.92 o 
  -2   5  12        0.01       12.36      8.98 o 
  -1   5  12      614.87      572.89     23.87 o 
   0   5  12      328.86      290.51     22.19 o 
   1   5  12       96.51      120.10     12.31 o 
   2   5  12      320.68      302.83     30.45 o 
   3   5  12        1.03       12.88     14.06 o 
   4   5  12       15.42       15.67     14.71 o 
   5   5  12       37.10       42.96     18.86 o 
   6   5  12       26.52       34.75     20.58 o 
   7   5  12       56.59       95.47     31.95 o 
   8   5  12       40.67       43.97     35.65 o 
 -12   6  12        0.47      -11.81     24.83 o 
 -11   6  12        1.40        7.93     24.32 o 
 -10   6  12        6.03       13.16     22.53 o 
  -9   6  12      109.32      143.36     34.19 o 
  -8   6  12       29.60       40.10     21.59 o 
  -7   6  12      635.63      627.03     46.48 o 
  -6   6  12      306.45      282.87     24.16 o 
  -5   6  12       13.86       19.07     12.79 o 
  -4   6  12       59.79       76.37     10.10 o 
  -3   6  12        3.14        6.60      8.36 o 
  -2   6  12      219.24      225.69     25.82 o 
  -1   6  12      298.48      334.85     16.52 o 
   0   6  12       21.27       26.79     12.69 o 
   1   6  12       17.60       36.80     12.40 o 
   2   6  12       42.44       42.78     19.96 o 
   3   6  12      233.92      242.86     21.14 o 
   4   6  12       54.97       25.32     17.02 o 
   5   6  12        1.71        6.03     18.05 o 
   6   6  12       62.52       82.69     33.92 o 
   7   6  12        5.98       34.93     29.16 o 
 -11   7  12       50.02       42.86     28.23 o 
 -10   7  12       44.29       59.90     26.83 o 
  -9   7  12       29.05       56.54     26.20 o 
  -8   7  12       54.03       56.51     24.41 o 
  -7   7  12       13.20       42.47     20.53 o 
  -6   7  12     1266.12     1214.73     46.74 o 
  -5   7  12       72.72       79.35     10.83 o 
  -4   7  12        2.12        2.35     10.11 o 
  -3   7  12      254.53      239.86     14.64 o 
  -2   7  12       36.47       49.00     11.45 o 
  -1   7  12       46.56       40.57     10.59 o 
   0   7  12       69.16       45.47     14.53 o 
   1   7  12       57.82      108.55     14.09 o 
   2   7  12       43.42       53.72     13.88 o 
   3   7  12      790.05      733.49     31.41 o 
   4   7  12       65.37       59.94     21.86 o 
   5   7  12        0.06      -29.71     22.82 o 
   6   7  12        0.05      -23.27     25.57 o 
   7   7  12        0.32       23.52     29.35 o 
 -11   8  12       24.05       47.70     31.48 o 
 -10   8  12       23.61       14.28     29.83 o 
  -9   8  12       86.29      121.28     30.22 o 
  -8   8  12       23.51       34.36     24.06 o 
  -7   8  12        3.93       23.95     22.27 o 
  -6   8  12      282.05      294.51     27.80 o 
  -5   8  12       46.55       61.69     13.70 o 
  -4   8  12       56.26       90.92     19.11 o 
  -3   8  12       13.90       25.25     10.93 o 
  -2   8  12       24.32       29.56     10.44 o 
  -1   8  12       12.43       26.41     10.21 o 
   0   8  12       32.80       40.30     11.43 o 
   1   8  12      272.37      247.97     16.94 o 
   2   8  12        9.50       15.92     12.39 o 
   3   8  12      271.94      295.61     30.36 o 
   4   8  12       96.19       88.15     23.63 o 
   5   8  12        3.53       15.06     24.08 o 
   6   8  12      128.60      160.35     36.03 o 
   7   8  12       26.75       63.53     30.23 o 
 -10   9  12        0.84       17.15     31.15 o 
  -9   9  12       52.68       76.91     29.33 o 
  -8   9  12       52.98      129.23     47.11 o 
  -7   9  12        1.17        7.99     23.32 o 
  -6   9  12       19.79       16.16     20.12 o 
  -5   9  12       10.03       26.83     13.74 o 
  -4   9  12      118.20      105.01     16.83 o 
  -3   9  12      225.95      227.45     18.95 o 
  -2   9  12       20.04       25.38     10.92 o 
  -1   9  12       25.10       28.16     12.00 o 
   0   9  12       17.15       34.64     12.62 o 
   1   9  12       37.94       37.51     13.02 o 
   2   9  12        3.74      -22.76     15.55 o 
   3   9  12       30.97       44.44     19.24 o 
   4   9  12        1.17       18.16     25.02 o 
   5   9  12        6.85       30.51     26.82 o 
   6   9  12        4.22       -3.14     28.44 o 
 -10  10  12       12.19       17.43     48.07 o 
  -9  10  12       26.86       40.43     28.72 o 
  -8  10  12        0.71       -7.84     25.50 o 
  -7  10  12        7.29        8.06     24.94 o 
  -6  10  12        0.50      -30.62     22.80 o 
  -5  10  12      247.77      257.24     24.08 o 
  -4  10  12      203.54      204.95     21.99 o 
  -3  10  12        0.44       28.22     29.09 o 
  -2  10  12        0.12       -2.21     16.14 o 
  -1  10  12      156.21      168.51     15.13 o 
   0  10  12        0.45       -3.25     14.08 o 
   1  10  12       16.20       14.36     16.44 o 
   2  10  12       30.91       39.67     21.17 o 
   3  10  12       81.92       64.18     21.70 o 
   4  10  12       65.25       76.99     26.48 o 
   5  10  12        0.00       -5.17     28.16 o 
  -9  11  12        1.81       41.24     33.49 o 
  -8  11  12       28.30       47.28     29.15 o 
  -7  11  12        0.77       18.73     26.42 o 
  -6  11  12       49.63       31.72     24.98 o 
  -5  11  12       45.17       78.80     24.26 o 
  -4  11  12        0.28       22.87     17.66 o 
  -3  11  12        0.18      -12.74     16.92 o 
  -2  11  12        2.46       15.67     24.22 o 
  -1  11  12      111.28      118.62     24.54 o 
   0  11  12      114.59      157.23     20.42 o 
   1  11  12        5.17      -19.56     17.11 o 
   2  11  12       30.28       53.88     20.36 o 
   3  11  12       41.90       17.47     26.49 o 
   4  11  12        5.06       18.46     23.71 o 
   5  11  12        1.64      -14.44     29.42 o 
  -8  12  12       17.63       40.71     32.14 o 
  -7  12  12        0.00       52.23     29.43 o 
  -6  12  12       21.52       18.13     26.56 o 
  -5  12  12        0.28       49.50     26.64 o 
  -4  12  12        5.01        3.80     29.33 o 
  -3  12  12       16.75        5.91     21.26 o 
  -2  12  12        0.18      -13.70     23.00 o 
  -1  12  12        4.20       11.85     40.14 o 
   0  12  12       24.02       12.92     21.10 o 
   1  12  12        0.03      -17.20     23.60 o 
   2  12  12       15.41       26.00     21.14 o 
   3  12  12        1.95       37.91     25.73 o 
   4  12  12       26.05       15.87     23.83 o 
  -7  13  12        0.71        8.68     32.16 o 
  -6  13  12        0.51       71.31     31.35 o 
  -5  13  12       10.49        2.90     25.56 o 
  -4  13  12       17.37       -3.04     21.94 o 
  -3  13  12       22.88      -37.15     36.58 o 
  -2  13  12       19.53       31.78     40.68 o 
  -1  13  12       63.54       94.40     28.31 o 
   0  13  12        0.46      -17.40     20.69 o 
   1  13  12        7.75       32.80     29.06 o 
   2  13  12       55.75       79.74     30.23 o 
  -5  14  12       10.09        6.70     46.63 o 
  -4  14  12        8.10       30.25     26.87 o 
  -3  14  12       17.37       10.89     29.13 o 
  -2  14  12        1.68       38.98     35.56 o 
  -1  14  12        0.00       11.38     28.38 o 
   0  14  12        1.65       21.07     27.90 o 
   1  14  12        1.88      -32.24     54.02 o 
 -12   1  13       20.51        9.00     22.71 o 
 -11   1  13       20.79       23.87     23.51 o 
 -10   1  13        0.65       -8.10     18.47 o 
  -9   1  13      116.47       99.27     22.77 o 
  -8   1  13      909.13      851.84     40.85 o 
  -7   1  13      605.09      645.66     34.56 o 
  -6   1  13       16.00       24.05     15.03 o 
  -5   1  13       14.05       15.11     37.68 o 
  -4   1  13       71.62       63.75     14.85 o 
  -3   1  13       29.34       34.61     12.32 o 
  -2   1  13      174.90      187.24     18.66 o 
  -1   1  13      973.56      978.81     38.39 o 
   0   1  13      752.06      765.12     28.74 o 
   1   1  13       15.69       24.28     17.74 o 
   2   1  13     1571.13     1580.25     71.83 o 
   3   1  13      215.79      175.03     25.06 o 
   4   1  13        3.13       41.12     22.65 o 
   5   1  13      215.77      216.67     43.28 o 
   6   1  13        0.06       -8.21     24.70 o 
   7   1  13       22.69       42.36     33.77 o 
   8   1  13      233.00      323.01     43.41 o 
 -12   2  13        0.34        2.48     20.57 o 
 -11   2  13       16.52       10.84     18.08 o 
 -10   2  13        4.96       51.43     19.18 o 
  -9   2  13       82.97       93.13     21.30 o 
  -8   2  13       17.32       25.77     16.53 o 
  -7   2  13     5314.73     5413.66    113.26 o 
  -6   2  13      470.26      490.50     29.20 o 
  -5   2  13       55.41       64.19     13.66 o 
  -4   2  13      413.06      425.40     25.92 o 
  -3   2  13       61.13       54.33     24.18 o 
  -2   2  13      251.64      281.29     19.18 o 
  -1   2  13      979.11      951.92     31.22 o 
   0   2  13      335.44      356.08     20.77 o 
   1   2  13      404.65      369.70     22.18 o 
   2   2  13      780.53      761.35     37.32 o 
   3   2  13      140.90      125.82     20.00 o 
   4   2  13      180.28      186.90     23.24 o 
   5   2  13        5.39       14.35     20.57 o 
   6   2  13        7.87      -19.33     20.89 o 
   7   2  13       41.44       42.04     31.22 o 
 -12   3  13        0.84       37.21     28.63 o 
 -11   3  13      115.03      141.57     22.65 o 
 -10   3  13       52.10       54.34     18.49 o 
  -9   3  13        0.72       15.24     15.20 o 
  -8   3  13      159.24      166.37     18.60 o 
  -7   3  13      314.86      313.07     33.11 o 
  -6   3  13     2315.70     2299.59     57.19 o 
  -5   3  13        1.38        7.92     12.96 o 
  -4   3  13       98.87       87.11     12.25 o 
  -3   3  13      581.70      514.96     29.25 o 
  -2   3  13      301.20      289.69     18.07 o 
  -1   3  13       15.11       27.17     11.53 o 
   0   3  13       37.07       41.58     12.34 o 
   1   3  13        0.05       12.03     12.50 o 
   2   3  13        2.72       20.31     13.44 o 
   3   3  13     1589.60     1551.77     60.73 o 
   4   3  13       62.27       51.96     20.20 o 
   5   3  13       17.28       48.48     19.06 o 
   6   3  13        6.26       47.83     26.49 o 
   7   3  13       13.76       21.30     24.55 o 
 -12   4  13      475.74      533.66     42.63 o 
 -11   4  13        0.12       -0.76     43.42 o 
 -10   4  13        6.12       34.78     33.03 o 
  -9   4  13      378.18      392.91     25.14 o 
  -8   4  13        5.74        5.36     15.10 o 
  -7   4  13      180.82      165.32     16.46 o 
  -6   4  13      781.24      813.52     31.89 o 
  -5   4  13       45.28       61.21     10.46 o 
  -4   4  13       56.96       90.72     16.46 o 
  -3   4  13        9.09       30.02     15.75 o 
  -2   4  13      177.23      173.64     12.91 o 
  -1   4  13      270.50      274.77     18.44 o 
   0   4  13       69.96       66.60     12.93 o 
   1   4  13     1235.17     1139.58     60.73 o 
   2   4  13       21.05       33.55     15.44 o 
   3   4  13     1020.40     1049.18     50.22 o 
   4   4  13      468.02      430.78     39.45 o 
   5   4  13        5.25       10.04     19.96 o 
   6   4  13       75.70       65.06     23.50 o 
   7   4  13        6.29        5.49     25.36 o 
 -12   5  13        0.72       -6.39     26.18 o 
 -11   5  13        1.07       15.03     43.21 o 
 -10   5  13        2.77       31.34     26.37 o 
  -9   5  13       63.75       74.53     24.95 o 
  -8   5  13      491.65      489.56     26.13 o 
  -7   5  13      126.56      181.01     18.77 o 
  -6   5  13      265.59      294.75     19.17 o 
  -5   5  13       38.25       56.46     13.26 o 
  -4   5  13       22.56       23.67      9.23 o 
  -3   5  13       18.27        9.74      8.89 o 
  -2   5  13       32.17       65.53     13.13 o 
  -1   5  13        3.81       10.68     15.53 o 
   0   5  13      156.23      204.14     23.54 o 
   1   5  13       52.15       42.63     11.86 o 
   2   5  13      206.68      181.67     21.71 o 
   3   5  13        6.32       40.35     16.49 o 
   4   5  13       10.33       40.08     19.47 o 
   5   5  13       10.54       26.83     20.59 o 
   6   5  13        5.86       46.91     25.20 o 
   7   5  13       11.04       20.01     33.49 o 
 -11   6  13        0.72       14.60     36.79 o 
 -10   6  13        2.15       15.85     25.04 o 
  -9   6  13        4.60       -2.85     23.46 o 
  -8   6  13       78.57       92.76     23.99 o 
  -7   6  13        7.48       25.30     14.40 o 
  -6   6  13       56.14       68.75     14.63 o 
  -5   6  13      102.74      113.45     15.87 o 
  -4   6  13      808.30      789.31     55.85 o 
  -3   6  13        2.13       25.40      9.30 o 
  -2   6  13       12.83       23.82     13.31 o 
  -1   6  13      120.31      102.43     11.80 o 
   0   6  13       32.34       51.07     11.52 o 
   1   6  13       55.03       84.85     13.39 o 
   2   6  13      225.52      233.78     19.36 o 
   3   6  13      262.38      227.97     21.84 o 
   4   6  13        3.38       15.08     18.00 o 
   5   6  13        2.75        3.32     20.03 o 
   6   6  13        5.88       18.34     34.12 o 
   7   6  13       14.47        7.17     29.61 o 
 -11   7  13        2.89       18.27     27.43 o 
 -10   7  13       64.66      115.11     30.70 o 
  -9   7  13       64.85       75.76     29.09 o 
  -8   7  13       99.72      173.87     55.11 o 
  -7   7  13        1.75       22.11     21.74 o 
  -6   7  13      199.39      244.97     26.72 o 
  -5   7  13      286.86      292.40     16.73 o 
  -4   7  13        5.24       20.74      9.29 o 
  -3   7  13       31.16       49.61     10.71 o 
  -2   7  13       19.36       22.65     10.86 o 
  -1   7  13      107.09      122.29     13.47 o 
   0   7  13      565.99      575.84     33.25 o 
   1   7  13       97.05      104.73     14.84 o 
   2   7  13        0.12       15.72     12.98 o 
   3   7  13       81.60       82.59     19.54 o 
   4   7  13       42.83       51.03     24.86 o 
   5   7  13        7.79        4.16     25.38 o 
   6   7  13        0.01      -28.12     26.64 o 
 -10   8  13        0.64        8.29     30.43 o 
  -9   8  13      142.96      135.02     28.50 o 
  -8   8  13        0.03      -27.87     24.06 o 
  -7   8  13       10.95       18.15     23.16 o 
  -6   8  13        0.09      -28.15     18.77 o 
  -5   8  13       70.74       73.63     26.70 o 
  -4   8  13       26.02       36.78     11.13 o 
  -3   8  13       37.41       75.43     11.83 o 
  -2   8  13        8.52       12.17     10.84 o 
  -1   8  13      102.86       89.74     13.97 o 
   0   8  13        1.04       32.08     21.18 o 
   1   8  13        0.48       44.05     14.05 o 
   2   8  13       24.89       37.32     14.53 o 
   3   8  13       15.08        5.86     19.79 o 
   4   8  13       10.07        4.74     27.28 o 
   5   8  13        4.46      -10.75     25.64 o 
   6   8  13      143.52      141.56     33.19 o 
 -10   9  13       10.17       53.40     33.55 o 
  -9   9  13       20.85       39.14     31.28 o 
  -8   9  13        1.39       20.88     36.51 o 
  -7   9  13        2.47        9.41     24.61 o 
  -6   9  13       34.49       40.45     37.88 o 
  -5   9  13        7.97       19.37     15.53 o 
  -4   9  13       63.81       93.44     17.90 o 
  -3   9  13      471.32      450.55     27.12 o 
  -2   9  13        7.62        5.66     11.58 o 
  -1   9  13      264.54      263.60     18.91 o 
   0   9  13       19.92       39.28     13.61 o 
   1   9  13       19.45       14.09     15.97 o 
   2   9  13       35.63       63.89     19.25 o 
   3   9  13        0.31        9.23     20.32 o 
   4   9  13       17.65       21.63     27.22 o 
   5   9  13       40.42       47.57     27.40 o 
  -9  10  13       27.21       49.98     40.27 o 
  -8  10  13        1.18       11.01     29.20 o 
  -7  10  13        3.82       12.96     31.66 o 
  -6  10  13       39.22       34.40     25.71 o 
  -5  10  13       21.44       32.36     24.90 o 
  -4  10  13       47.10       53.10     19.13 o 
  -3  10  13        8.57       -3.48     18.18 o 
  -2  10  13        5.91       27.57     17.20 o 
  -1  10  13       39.11       65.84     14.86 o 
   0  10  13       67.91       58.25     18.74 o 
   1  10  13        0.08      -18.68     19.29 o 
   2  10  13        3.08       44.54     20.78 o 
   3  10  13        7.71       -7.45     30.41 o 
   4  10  13        0.53       26.32     22.58 o 
  -8  11  13        2.55       43.15     30.33 o 
  -7  11  13       36.03       88.67     30.42 o 
  -6  11  13        3.93       57.82     28.04 o 
  -5  11  13        7.43       25.65     30.29 o 
  -4  11  13       13.30       17.56     19.95 o 
  -3  11  13       73.83       53.25     33.12 o 
  -2  11  13        9.88        6.73     21.59 o 
  -1  11  13        0.66      -22.59     38.50 o 
   0  11  13        0.58       -2.25     17.95 o 
   1  11  13       32.68       37.94     20.06 o 
   2  11  13       11.86       12.45     19.37 o 
   3  11  13       30.90        2.62     22.43 o 
   4  11  13       40.28       58.86     26.20 o 
  -7  12  13        2.97       15.76     30.80 o 
  -6  12  13        0.42       28.78     30.32 o 
  -5  12  13       25.94       62.92     28.03 o 
  -4  12  13       38.69       44.34     22.20 o 
  -3  12  13        8.08        0.41     25.51 o 
  -2  12  13        2.12        6.06     23.65 o 
  -1  12  13       15.68       64.66     56.48 o 
   0  12  13        2.62       17.37     26.32 o 
   1  12  13       32.22       41.63     26.46 o 
   2  12  13        0.60      -16.31     20.59 o 
  -6  13  13        0.12       29.59     65.85 o 
  -5  13  13       10.25       17.08     31.13 o 
  -4  13  13        2.79       19.44     24.66 o 
  -3  13  13        7.43       21.94     27.04 o 
  -2  13  13       10.49      -18.59     47.59 o 
  -1  13  13        3.46       21.11     26.35 o 
   0  13  13       16.47       46.68     28.32 o 
   1  13  13        0.01       21.91     25.14 o 
 -12   0  14      539.17      567.67     57.98 o 
 -11   0  14        0.35        9.03     30.36 o 
 -10   0  14       43.57       42.94     33.51 o 
  -9   0  14       19.57       38.29     30.09 o 
  -8   0  14       16.45        8.75     26.53 o 
  -7   0  14       98.56       49.78     27.62 o 
  -6   0  14     1371.13     1317.64     68.38 o 
  -5   0  14       94.58       95.18     25.16 o 
  -4   0  14       66.05       68.79     22.02 o 
  -3   0  14       93.26      102.98     26.26 o 
  -2   0  14      160.09      178.74     29.81 o 
  -1   0  14        0.19        5.61     19.28 o 
   0   0  14      147.18      160.82     32.55 o 
   1   0  14     2408.73     2401.70     99.01 o 
   2   0  14      226.71      230.84     43.08 o 
   3   0  14      657.16      532.94     53.61 o 
   4   0  14       10.80       54.70     34.74 o 
   5   0  14       38.60      102.70     38.29 o 
   6   0  14       20.72       57.85     40.21 o 
   7   0  14       39.52       74.53     45.27 o 
 -12   1  14        1.30       29.58     23.92 o 
 -11   1  14       28.15       -1.01     23.44 o 
 -10   1  14        1.83        4.23     20.74 o 
  -9   1  14        4.01       -0.30     34.46 o 
  -8   1  14       21.79       -0.18     20.13 o 
  -7   1  14       97.34      119.01     29.74 o 
  -6   1  14      886.10      919.09     61.27 o 
  -5   1  14      249.50      241.65     23.04 o 
  -4   1  14       19.50       34.97     14.43 o 
  -3   1  14      150.96      169.12     35.08 o 
  -2   1  14        1.62       -8.67     13.78 o 
  -1   1  14       21.51       69.18     18.43 o 
   0   1  14      145.59      163.54     21.72 o 
   1   1  14       20.86        3.79     18.63 o 
   2   1  14      208.54      221.77     28.72 o 
   3   1  14      256.66      328.69     31.73 o 
   4   1  14        3.12        0.16     24.17 o 
   5   1  14      160.56      135.63     28.27 o 
   6   1  14       10.77      -10.14     26.92 o 
   7   1  14       20.36       16.40     46.02 o 
 -12   2  14       16.67       21.79     25.62 o 
 -11   2  14        7.70       10.07     22.25 o 
 -10   2  14        6.29       -4.54     21.82 o 
  -9   2  14        0.92       16.68     21.22 o 
  -8   2  14       81.16       80.48     21.89 o 
  -7   2  14      494.42      568.08     33.70 o 
  -6   2  14       57.12       52.30     16.71 o 
  -5   2  14        0.62       13.80     14.29 o 
  -4   2  14      755.28      689.33     47.66 o 
  -3   2  14       11.56       26.05     14.29 o 
  -2   2  14       16.15       27.09     11.52 o 
  -1   2  14      123.12      116.54     20.54 o 
   0   2  14       87.19       67.52     15.81 o 
   1   2  14      247.70      259.50     24.00 o 
   2   2  14       35.98       47.27     19.84 o 
   3   2  14       98.99       98.80     22.67 o 
   4   2  14       46.37       90.57     23.28 o 
   5   2  14       28.83      -10.35     26.21 o 
   6   2  14       49.61       67.41     29.68 o 
   7   2  14        0.55      -44.93     29.96 o 
 -12   3  14       27.01       27.76     36.79 o 
 -11   3  14       40.77       57.98     35.15 o 
 -10   3  14       16.26       13.13     22.53 o 
  -9   3  14       26.92        4.54     20.82 o 
  -8   3  14      263.30      293.23     28.76 o 
  -7   3  14        4.97       47.95     19.78 o 
  -6   3  14      154.75      134.92     55.32 o 
  -5   3  14       13.43       23.53     15.91 o 
  -4   3  14      106.50      116.46     14.81 o 
  -3   3  14      176.20      152.78     15.54 o 
  -2   3  14        9.87       24.19     12.21 o 
  -1   3  14      150.78      158.78     16.50 o 
   0   3  14      649.26      701.07     29.91 o 
   1   3  14       10.71       22.53     15.04 o 
   2   3  14      613.00      633.90     32.01 o 
   3   3  14       38.87       77.80     20.47 o 
   4   3  14        3.38       10.66     20.90 o 
   5   3  14       39.02       62.06     23.01 o 
   6   3  14        1.49        8.92     24.45 o 
   7   3  14       15.28       29.90     64.82 o 
 -11   4  14        6.01       26.39     35.42 o 
 -10   4  14        5.10        2.05     33.64 o 
  -9   4  14       29.30       77.75     24.32 o 
  -8   4  14        1.27        2.62     19.44 o 
  -7   4  14      152.99      148.66     29.54 o 
  -6   4  14      139.36      160.68     21.08 o 
  -5   4  14       44.88       47.50     13.23 o 
  -4   4  14      171.53      130.00     15.94 o 
  -3   4  14        2.17       22.62     13.69 o 
  -2   4  14       34.66       24.98     11.52 o 
  -1   4  14       61.88       71.78     16.56 o 
   0   4  14       29.60       33.19     15.78 o 
   1   4  14       24.31       25.34     15.01 o 
   2   4  14       47.70       30.84     16.70 o 
   3   4  14        7.50       18.00     19.48 o 
   4   4  14        0.05        8.28     19.02 o 
   5   4  14       11.38       18.56     24.10 o 
   6   4  14      119.72      121.79     27.20 o 
 -11   5  14        2.93       -6.03     25.86 o 
 -10   5  14        0.34      -33.04     22.03 o 
  -9   5  14        1.75       52.20     23.79 o 
  -8   5  14      540.95      600.15     36.12 o 
  -7   5  14       79.04       99.73     16.77 o 
  -6   5  14      157.89      144.41     17.48 o 
  -5   5  14       54.80       64.78     13.05 o 
  -4   5  14      252.02      249.72     18.30 o 
  -3   5  14      962.21      928.44     32.39 o 
  -2   5  14       16.19       28.36     11.90 o 
  -1   5  14      191.14      179.33     18.58 o 
   0   5  14      157.85      184.58     19.01 o 
   1   5  14        6.76       13.35     14.40 o 
   2   5  14       98.78       95.77     31.22 o 
   3   5  14        9.71        6.76     21.46 o 
   4   5  14        9.12      -24.36     30.59 o 
   5   5  14      326.96      284.24     28.49 o 
   6   5  14        0.02       11.92     28.04 o 
 -11   6  14        1.31       27.82     27.66 o 
 -10   6  14        6.71       26.17     29.81 o 
  -9   6  14       57.49       47.17     25.47 o 
  -8   6  14        2.45       -8.33     24.70 o 
  -7   6  14      266.98      286.97     22.43 o 
  -6   6  14        1.42       15.61     13.27 o 
  -5   6  14      100.37      123.16     12.82 o 
  -4   6  14      126.13      146.63     26.71 o 
  -3   6  14       23.60       20.30     10.86 o 
  -2   6  14        6.50        0.58     11.80 o 
  -1   6  14      170.58      165.65     21.30 o 
   0   6  14      197.08      191.17     19.90 o 
   1   6  14      250.82      232.72     21.45 o 
   2   6  14      189.79      201.14     22.99 o 
   3   6  14       65.01       83.35     20.48 o 
   4   6  14      150.91      110.98     23.78 o 
   5   6  14        0.34      -12.85     26.21 o 
   6   6  14        0.01       32.65     27.65 o 
 -10   7  14        5.86       -6.45     28.91 o 
  -9   7  14       48.74       64.24     30.27 o 
  -8   7  14        1.78      -24.39     23.78 o 
  -7   7  14       49.67       96.28     25.99 o 
  -6   7  14       15.16       -4.87     21.39 o 
  -5   7  14       44.67       46.15     13.54 o 
  -4   7  14       73.33       74.31     12.60 o 
  -3   7  14      139.70      110.29     13.98 o 
  -2   7  14        9.72      -12.97     11.75 o 
  -1   7  14       20.59       28.47     12.94 o 
   0   7  14       19.89       41.20     22.28 o 
   1   7  14       28.75       24.76     14.20 o 
   2   7  14       22.53        6.90     19.74 o 
   3   7  14       10.13       12.58     18.29 o 
   4   7  14        2.86      -13.20     39.32 o 
   5   7  14       30.14       28.55     29.78 o 
 -10   8  14       30.47       95.14     48.96 o 
  -9   8  14       41.84       32.83     30.10 o 
  -8   8  14        0.33       41.64     28.30 o 
  -7   8  14       35.41       37.64     24.49 o 
  -6   8  14        1.34        8.92     23.90 o 
  -5   8  14       17.82       23.53     14.28 o 
  -4   8  14       75.99       81.94     13.49 o 
  -3   8  14       37.70       35.71     18.85 o 
  -2   8  14        1.77        2.51     12.98 o 
  -1   8  14       96.81      108.41     15.97 o 
   0   8  14       17.69       21.23     14.78 o 
   1   8  14      117.11      148.71     27.81 o 
   2   8  14        0.14        6.36     17.14 o 
   3   8  14      100.93       99.81     20.89 o 
   4   8  14       60.75       90.52     33.30 o 
   5   8  14       10.05       -5.89     26.70 o 
  -9   9  14       11.99       12.64     40.34 o 
  -8   9  14       43.24       95.16     47.11 o 
  -7   9  14       28.77       78.03     27.38 o 
  -6   9  14        1.31       11.18     25.67 o 
  -5   9  14       44.48        7.14     43.35 o 
  -4   9  14       46.56       29.00     17.25 o 
  -3   9  14      160.74      154.82     17.49 o 
  -2   9  14        6.26       13.20     14.57 o 
  -1   9  14       66.28       61.05     16.07 o 
   0   9  14      197.91      231.96     23.53 o 
   1   9  14       68.07       74.98     19.37 o 
   2   9  14       33.58       45.42     21.37 o 
   3   9  14       37.05       39.81     21.24 o 
   4   9  14        0.65        7.13     24.63 o 
  -8  10  14       35.38       71.26     32.59 o 
  -7  10  14       87.41       81.35     29.74 o 
  -6  10  14       43.01       76.31     27.38 o 
  -5  10  14        1.22       13.83     27.06 o 
  -4  10  14       49.78       36.54     19.06 o 
  -3  10  14        2.03        2.59     18.51 o 
  -2  10  14        2.83       -3.39     18.58 o 
  -1  10  14       17.01       33.91     17.42 o 
   0  10  14        0.31        3.09     18.68 o 
   1  10  14        9.65       85.52     36.35 o 
   2  10  14       39.98       80.05     32.38 o 
   3  10  14        0.00        7.28     23.49 o 
  -7  11  14        0.45        7.91     44.10 o 
  -6  11  14        3.46        7.85     28.41 o 
  -5  11  14       44.22       15.25     41.71 o 
  -4  11  14        0.88       39.71     31.15 o 
  -3  11  14       20.85       20.00     19.48 o 
  -2  11  14        0.44       41.94     23.26 o 
  -1  11  14        1.05       26.52     25.57 o 
   0  11  14       34.44       81.57     27.51 o 
   1  11  14       27.04       58.51     26.89 o 
   2  11  14       31.80       64.66     27.24 o 
  -6  12  14        2.63       15.29     31.45 o 
  -5  12  14       21.39       47.05     40.07 o 
  -4  12  14        0.50       13.84     20.35 o 
  -3  12  14        1.25       22.12     31.04 o 
  -2  12  14       33.09       16.29     27.21 o 
  -1  12  14       61.02       27.38     25.11 o 
   0  12  14        1.72       24.98     27.96 o 
   1  12  14       14.92        3.55     27.27 o 
  -3  13  14        4.19       12.44     40.34 o 
  -2  13  14       24.00       10.64     28.10 o 
 -11   1  15       65.96       38.06     25.02 o 
 -10   1  15        0.14        0.94     23.00 o 
  -9   1  15       60.68       60.49     22.79 o 
  -8   1  15      122.54      153.79     23.99 o 
  -7   1  15      118.09      110.98     23.34 o 
  -6   1  15        1.98       26.99     19.83 o 
  -5   1  15       19.54        5.01     18.86 o 
  -4   1  15      336.73      311.17     25.92 o 
  -3   1  15      597.52      634.71     34.52 o 
  -2   1  15        2.20       13.75     29.68 o 
  -1   1  15        8.44      -16.75     17.86 o 
   0   1  15      150.88      153.40     23.98 o 
   1   1  15       25.62       15.33     22.39 o 
   2   1  15       12.40       36.73     28.38 o 
   3   1  15      318.66      257.13     34.21 o 
   4   1  15       10.84        6.79     24.84 o 
   5   1  15      123.93      139.09     32.13 o 
   6   1  15        8.90       40.52     32.42 o 
 -11   2  15        2.11       25.73     26.23 o 
 -10   2  15       29.16        9.56     23.09 o 
  -9   2  15        6.23       17.03     35.42 o 
  -8   2  15       39.24       55.30     31.59 o 
  -7   2  15      254.82      179.61     24.73 o 
  -6   2  15      165.70      195.91     25.38 o 
  -5   2  15      213.68      191.84     29.88 o 
  -4   2  15      327.78      338.92     27.63 o 
  -3   2  15       13.08        4.77     17.13 o 
  -2   2  15       40.52       36.67     20.65 o 
  -1   2  15        1.07        0.84     15.21 o 
   0   2  15        3.07       27.86     16.01 o 
   1   2  15      115.02      144.58     20.29 o 
   2   2  15       31.83       48.26     19.40 o 
   3   2  15      297.17      271.64     25.41 o 
   4   2  15       24.90       63.98     27.32 o 
   5   2  15      121.21      128.95     35.15 o 
   6   2  15        8.52       28.57     32.90 o 
 -11   3  15        0.48       32.14     35.69 o 
 -10   3  15        8.84       14.74     27.42 o 
  -9   3  15       99.40       85.72     24.60 o 
  -8   3  15       16.96       30.12     21.47 o 
  -7   3  15       23.78       71.77     20.13 o 
  -6   3  15      412.87      364.10     29.41 o 
  -5   3  15      306.20      272.25     37.27 o 
  -4   3  15        4.30       10.39     12.40 o 
  -3   3  15      139.37      120.78     16.00 o 
  -2   3  15       96.21       99.34     16.28 o 
  -1   3  15       11.97       25.75     14.17 o 
   0   3  15       16.53       28.35     16.64 o 
   1   3  15       25.77       20.66     17.10 o 
   2   3  15       35.16       44.21     20.06 o 
   3   3  15       76.78       51.32     29.89 o 
   4   3  15       95.67      105.05     23.88 o 
   5   3  15        8.05        1.28     36.69 o 
   6   3  15        4.31        1.93     34.05 o 
 -11   4  15        9.84      -46.98     31.32 o 
 -10   4  15      117.73       64.96     35.15 o 
  -9   4  15       34.07       44.54     23.01 o 
  -8   4  15       10.81        7.31     37.40 o 
  -7   4  15       60.68       33.13     20.29 o 
  -6   4  15       10.59       27.79     22.70 o 
  -5   4  15      111.38       91.43     15.77 o 
  -4   4  15       65.62       55.22     14.31 o 
  -3   4  15       79.43       81.36     15.68 o 
  -2   4  15        5.46       24.75     21.08 o 
  -1   4  15       22.94       29.28     15.20 o 
   0   4  15       42.92       46.95     26.63 o 
   1   4  15      385.53      351.20     30.46 o 
   2   4  15        0.05        1.12     19.57 o 
   3   4  15       42.62       46.89     21.13 o 
   4   4  15       30.08       30.89     22.63 o 
   5   4  15       32.03       24.06     25.72 o 
 -10   5  15        0.80       52.79     38.02 o 
  -9   5  15        0.74       -2.87     27.08 o 
  -8   5  15       68.06       73.46     23.43 o 
  -7   5  15      106.88      149.98     32.48 o 
  -6   5  15       53.96       72.72     33.78 o 
  -5   5  15       55.57       42.26     13.63 o 
  -4   5  15       67.59       48.18     21.30 o 
  -3   5  15      600.32      575.95     28.16 o 
  -2   5  15        5.19       34.43     18.09 o 
  -1   5  15      107.45      137.11     21.42 o 
   0   5  15      172.91      183.44     21.63 o 
   1   5  15       15.86        9.07     17.98 o 
   2   5  15       72.05       59.56     19.89 o 
   3   5  15      176.56      119.43     34.50 o 
   4   5  15        5.11       37.16     24.48 o 
   5   5  15       49.37       61.57     25.91 o 
 -10   6  15      110.50      126.64     41.57 o 
  -9   6  15        8.42       14.36     41.16 o 
  -8   6  15       23.49       63.32     41.71 o 
  -7   6  15      420.62      389.18     51.83 o 
  -6   6  15       42.36      -11.04     21.29 o 
  -5   6  15       90.69       64.97     15.35 o 
  -4   6  15       66.23       81.91     15.81 o 
  -3   6  15        7.88       14.24     14.60 o 
  -2   6  15       14.06       28.39     18.39 o 
  -1   6  15        6.95      -12.95     21.30 o 
   0   6  15        0.15       11.90     16.85 o 
   1   6  15      117.27       94.60     19.79 o 
   2   6  15       38.17       13.24     17.49 o 
   3   6  15       41.71       46.36     22.48 o 
   4   6  15       46.79       48.12     23.70 o 
   5   6  15       20.34       62.80     30.65 o 
 -10   7  15       37.70       36.89     34.13 o 
  -9   7  15        2.15       13.27     31.96 o 
  -8   7  15        0.01       34.12     29.92 o 
  -7   7  15        2.62       23.93     33.51 o 
  -6   7  15      116.32       83.97     34.74 o 
  -5   7  15        8.75       -0.71     15.70 o 
  -4   7  15       16.23       21.23     16.53 o 
  -3   7  15      193.02      196.02     20.07 o 
  -2   7  15       21.43        9.95     31.50 o 
  -1   7  15        0.04        0.10     15.96 o 
   0   7  15       16.76       69.05     23.72 o 
   1   7  15        0.02       26.47     17.00 o 
   2   7  15        5.48       -4.33     18.73 o 
   3   7  15       20.21       25.69     22.11 o 
   4   7  15       28.05       32.74     37.74 o 
  -9   8  15        8.86       29.29     33.30 o 
  -8   8  15        4.02       36.29     30.36 o 
  -7   8  15       71.89       95.43     30.73 o 
  -6   8  15        0.19      -20.63     22.62 o 
  -5   8  15       69.40       83.51     46.02 o 
  -4   8  15       20.80       40.73     17.18 o 
  -3   8  15       14.67       19.35     14.51 o 
  -2   8  15       96.20       85.02     18.38 o 
  -1   8  15        0.00        9.50     16.93 o 
   0   8  15       12.65        5.68     16.73 o 
   1   8  15       37.77       34.95     19.69 o 
   2   8  15        5.83        0.27     19.89 o 
   3   8  15       10.58       56.01     31.27 o 
   4   8  15        0.38       35.13     27.74 o 
  -8   9  15       86.13      101.07     36.40 o 
  -7   9  15        4.10       -2.30     41.09 o 
  -6   9  15       36.74       22.04     33.44 o 
  -5   9  15        2.97        4.89     24.59 o 
  -4   9  15        1.41        5.94     19.91 o 
  -3   9  15        9.87       60.52     18.95 o 
  -2   9  15        0.03       32.64     16.12 o 
  -1   9  15       68.55       54.68     17.33 o 
   0   9  15       29.45       60.16     17.83 o 
   1   9  15        5.18       16.58     23.59 o 
   2   9  15      133.05      167.27     30.36 o 
   3   9  15        0.02      -25.27     32.85 o 
  -7  10  15       84.27      145.66     34.99 o 
  -6  10  15        5.28       10.48     28.43 o 
  -5  10  15       57.40       69.82     46.50 o 
  -4  10  15        0.77       19.62     20.20 o 
  -3  10  15        0.85       38.20     20.45 o 
  -2  10  15       11.35        7.99     18.85 o 
  -1  10  15       10.00        7.84     26.94 o 
   0  10  15       34.90       72.41     20.90 o 
   1  10  15       27.10       54.61     23.33 o 
   2  10  15       30.20       18.27     22.39 o 
  -6  11  15       24.18       14.06     41.85 o 
  -5  11  15       14.96       49.51     30.07 o 
  -4  11  15        0.00       19.64     20.91 o 
  -3  11  15        0.05       13.83     22.80 o 
  -2  11  15        0.14      -21.06     26.08 o 
  -1  11  15       37.69       24.02     28.42 o 
   0  11  15        1.07       11.12     25.05 o 
   1  11  15       34.53       19.89     21.33 o 
  -4  12  15        1.49       12.62     22.48 o 
  -3  12  15        0.03       -8.88     25.47 o 
  -2  12  15        1.61       33.32     28.91 o 
 -11   0  16       59.65       63.04     38.29 o 
 -10   0  16      142.09      154.67     41.98 o 
  -9   0  16      137.47      120.48     34.46 o 
  -8   0  16       26.91       69.75     31.86 o 
  -7   0  16       93.17       42.26     29.27 o 
  -6   0  16      130.54      121.99     34.60 o 
  -5   0  16      226.61      256.01     39.25 o 
  -4   0  16      600.63      543.47     48.55 o 
  -3   0  16        0.14       11.49     29.27 o 
  -2   0  16       94.67      121.58     30.36 o 
  -1   0  16       65.42        3.42     32.82 o 
   0   0  16        0.32       24.75     36.24 o 
   1   0  16       12.49      -18.05     39.52 o 
   2   0  16      228.27      219.36     47.59 o 
   3   0  16       10.60       -8.62     43.35 o 
   4   0  16       72.41       82.19     47.32 o 
   5   0  16       17.42       16.00     45.95 o 
 -11   1  16        0.45       -4.57     24.28 o 
 -10   1  16        2.18       -3.24     24.20 o 
  -9   1  16       36.82       55.63     24.56 o 
  -8   1  16       15.57       15.07     39.25 o 
  -7   1  16        0.11        7.60     21.11 o 
  -6   1  16      434.30      393.08     32.28 o 
  -5   1  16       35.62       37.44     21.88 o 
  -4   1  16        1.53        8.58     23.11 o 
  -3   1  16      501.98      446.65     47.73 o 
  -2   1  16       18.55       12.86     31.39 o 
  -1   1  16       10.50        1.12     22.07 o 
   0   1  16        0.32      -13.20     22.63 o 
   1   1  16       61.87       97.07     27.66 o 
   2   1  16       66.08       78.97     29.38 o 
   3   1  16        1.44      -13.44     28.38 o 
   4   1  16       11.53       10.64     30.59 o 
   5   1  16       24.15       29.84     47.25 o 
 -10   2  16      181.28      245.03     30.43 o 
  -9   2  16        3.72       20.39     23.84 o 
  -8   2  16       20.61        4.20     22.09 o 
  -7   2  16       55.26       33.50     25.57 o 
  -6   2  16       42.12       66.89     40.96 o 
  -5   2  16        0.03       16.46     19.75 o 
  -4   2  16       54.17       67.97     21.85 o 
  -3   2  16       13.56       28.97     21.78 o 
  -2   2  16       68.72       42.13     21.01 o 
  -1   2  16       52.59        5.55     22.98 o 
   0   2  16       63.35       25.43     21.30 o 
   1   2  16       45.97       37.81     25.54 o 
   2   2  16        1.74       46.36     55.93 o 
   3   2  16       14.85       27.97     36.86 o 
   4   2  16       14.77       52.76     31.33 o 
   5   2  16       84.67      143.00     37.13 o 
 -10   3  16        3.16       71.71     25.21 o 
  -9   3  16      149.17      134.05     28.99 o 
  -8   3  16       12.73       35.83     21.73 o 
  -7   3  16       12.46        1.16     20.83 o 
  -6   3  16      476.51      480.10     33.50 o 
  -5   3  16       70.33       50.12     21.98 o 
  -4   3  16       55.45       89.24     23.11 o 
  -3   3  16      264.20      291.33     24.00 o 
  -2   3  16        8.88       -2.58     15.75 o 
  -1   3  16      211.74      195.86     21.67 o 
   0   3  16        5.27        4.61     16.42 o 
   1   3  16       45.82       54.44     23.92 o 
   2   3  16      120.13      120.26     21.82 o 
   3   3  16       15.14       14.40     22.49 o 
   4   3  16       16.91       54.57     26.95 o 
   5   3  16      224.02      279.87     39.03 o 
 -10   4  16        1.79       14.36     32.82 o 
  -9   4  16       20.89       30.71     53.88 o 
  -8   4  16        0.41      -28.47     22.33 o 
  -7   4  16        0.41        6.16     21.39 o 
  -6   4  16      112.96       89.54     24.62 o 
  -5   4  16       20.23       44.80     15.50 o 
  -4   4  16      353.31      348.21     23.69 o 
  -3   4  16        2.72       23.20     16.56 o 
  -2   4  16       32.58        8.28     17.32 o 
  -1   4  16       20.99       35.73     18.56 o 
   0   4  16       12.83       16.30     18.58 o 
   1   4  16      166.95      139.25     23.48 o 
   2   4  16       55.64       46.78     20.11 o 
   3   4  16       46.44       61.66     23.90 o 
   4   4  16        0.00       20.20     24.10 o 
 -10   5  16        0.10      -24.21     34.19 o 
  -9   5  16       83.11       89.30     39.93 o 
  -8   5  16        3.49       13.22     41.98 o 
  -7   5  16       45.04       12.38     24.03 o 
  -6   5  16       31.90       50.28     22.64 o 
  -5   5  16       10.98       28.58     20.99 o 
  -4   5  16        2.34       33.93     16.84 o 
  -3   5  16       10.53      -16.73     15.76 o 
  -2   5  16        4.43       19.52     17.67 o 
  -1   5  16      290.59      245.14     21.64 o 
   0   5  16        1.28       12.72     18.97 o 
   1   5  16        4.97       30.13     18.88 o 
   2   5  16       62.77       83.51     23.32 o 
   3   5  16       27.05       28.23     23.54 o 
   4   5  16       14.46       -7.91     24.63 o 
  -9   6  16        2.83       27.35     43.49 o 
  -8   6  16        0.99       19.69     37.20 o 
  -7   6  16        3.73      -11.88     21.50 o 
  -6   6  16       53.66       77.24     24.30 o 
  -5   6  16       94.01       80.14     18.55 o 
  -4   6  16        5.16       34.66     19.65 o 
  -3   6  16        6.82      -22.03     31.66 o 
  -2   6  16        2.63       17.42     17.06 o 
  -1   6  16       23.98       31.72     18.58 o 
   0   6  16        1.10        4.32     17.84 o 
   1   6  16        0.49       14.08     25.40 o 
   2   6  16       22.60       26.03     21.03 o 
   3   6  16       36.07       38.86     24.15 o 
   4   6  16       51.47       85.46     26.51 o 
  -9   7  16       13.58        2.87     46.63 o 
  -8   7  16       25.32       63.73     46.77 o 
  -7   7  16       22.68      -20.79     37.20 o 
  -6   7  16      187.33      153.58     47.59 o 
  -5   7  16      122.75      130.33     25.52 o 
  -4   7  16       11.60       30.36     16.43 o 
  -3   7  16        5.56       -0.87     16.85 o 
  -2   7  16       20.71        7.57     17.21 o 
  -1   7  16       20.89       42.57     18.33 o 
   0   7  16        6.87       -1.92     19.43 o 
   1   7  16       20.17       25.31     20.37 o 
   2   7  16      170.15      150.87     24.39 o 
   3   7  16       19.34       19.08     23.93 o 
  -8   8  16        0.40      -17.91     39.39 o 
  -7   8  16        9.14       24.89     46.63 o 
  -6   8  16        0.12      -36.51     39.52 o 
  -5   8  16      108.66       67.01     46.63 o 
  -4   8  16       24.59       21.83     22.80 o 
  -3   8  16        1.26      -16.31     17.37 o 
  -2   8  16       16.96       60.85     19.63 o 
  -1   8  16        1.73       -4.97     18.23 o 
   0   8  16       16.02       47.02     19.86 o 
   1   8  16       92.19       94.38     21.14 o 
   2   8  16        1.86        3.96     25.11 o 
  -7   9  16       54.47      169.71     50.87 o 
  -6   9  16       12.15        6.15     43.90 o 
  -5   9  16       40.92       44.17     41.44 o 
  -4   9  16        0.00       18.10     22.71 o 
  -3   9  16        0.53       -8.99     21.95 o 
  -2   9  16        4.47       10.56     19.58 o 
  -1   9  16        0.34       -3.99     19.00 o 
   0   9  16       15.65       56.58     21.24 o 
   1   9  16        0.05       17.88     22.33 o 
  -6  10  16        0.18       42.79     33.49 o 
  -5  10  16       53.34       50.19     47.45 o 
  -4  10  16        0.09      -18.67     52.24 o 
  -3  10  16       24.78       45.18     35.83 o 
  -2  10  16       60.89       21.39     24.93 o 
  -1  10  16        0.03       -0.90     27.49 o 
   0  10  16        0.95       32.19     24.83 o 
  -3  11  16        9.28       34.93     23.15 o 
  -2  11  16        5.58        4.38     33.09 o 
 -10   1  17        0.40       23.04     25.05 o 
  -9   1  17      186.04      178.07     28.11 o 
  -8   1  17       16.83       25.26     34.67 o 
  -7   1  17       43.65       72.09     22.38 o 
  -6   1  17      767.21      684.60     54.29 o 
  -5   1  17        1.42        4.66     18.12 o 
  -4   1  17       55.50       41.88     21.76 o 
  -3   1  17       15.66       23.11     20.89 o 
  -2   1  17       63.31       61.25     24.70 o 
  -1   1  17      477.47      416.73     35.19 o 
   0   1  17       42.80       -2.22     43.56 o 
   1   1  17       13.10        2.49     26.31 o 
   2   1  17       22.53       63.96     42.19 o 
   3   1  17        8.18       77.99     40.34 o 
   4   1  17        0.72      -14.50     34.81 o 
 -10   2  17      117.85      197.68     49.03 o 
  -9   2  17       18.31       85.81     27.38 o 
  -8   2  17       24.84       19.63     21.61 o 
  -7   2  17       45.80       47.33     24.15 o 
  -6   2  17       10.26       12.31     21.89 o 
  -5   2  17       19.04       14.53     30.15 o 
  -4   2  17       14.49        5.80     21.81 o 
  -3   2  17       10.07       21.20     23.04 o 
  -2   2  17      124.49      172.03     28.27 o 
  -1   2  17        4.50      -26.80     22.54 o 
   0   2  17       56.12       14.54     35.97 o 
   1   2  17       20.03        3.81     24.39 o 
   2   2  17        2.89       -3.26     29.75 o 
   3   2  17       51.63       74.95     34.40 o 
   4   2  17       36.58       62.45     34.58 o 
  -9   3  17        1.95       14.77     26.27 o 
  -8   3  17        0.13       29.48     22.38 o 
  -7   3  17        6.20       10.56     20.69 o 
  -6   3  17      133.90      154.20     29.40 o 
  -5   3  17        5.33       21.16     20.52 o 
  -4   3  17       43.05       30.55     23.64 o 
  -3   3  17        1.08       40.95     22.05 o 
  -2   3  17        0.14       -3.76     22.53 o 
  -1   3  17       25.04       39.14     19.53 o 
   0   3  17       18.39        9.91     19.22 o 
   1   3  17       48.39      114.07     24.26 o 
   2   3  17       21.36       13.30     20.83 o 
   3   3  17       33.57       55.79     69.20 o 
  -9   4  17        6.36       21.27     26.68 o 
  -8   4  17        0.93      -15.27     20.93 o 
  -7   4  17       12.65      -12.48     22.60 o 
  -6   4  17        0.23        1.81     22.72 o 
  -5   4  17      210.88      229.98     29.85 o 
  -4   4  17        9.13       31.56     17.93 o 
  -3   4  17       14.24       36.39     18.36 o 
  -2   4  17      161.60      201.05     21.76 o 
  -1   4  17        3.43       11.56     19.32 o 
   0   4  17        3.56      -22.39     19.47 o 
   1   4  17       13.78       12.27     22.02 o 
   2   4  17       69.97      108.99     23.42 o 
   3   4  17      180.89      149.27     48.08 o 
  -9   5  17        1.16       -6.70     35.69 o 
  -8   5  17        0.49      -40.89     27.26 o 
  -7   5  17        1.14       16.18     25.08 o 
  -6   5  17      127.11      148.65     44.45 o 
  -5   5  17        3.70       36.78     26.86 o 
  -4   5  17       26.00       42.71     19.03 o 
  -3   5  17        0.18        7.00     16.93 o 
  -2   5  17        4.22       10.81     17.51 o 
  -1   5  17       40.91       77.52     18.52 o 
   0   5  17        5.90       13.10     20.01 o 
   1   5  17       26.64       49.75     22.51 o 
   2   5  17        1.45       28.23     21.31 o 
   3   5  17       19.36       39.76     25.87 o 
  -8   6  17        0.27      -66.46     44.31 o 
  -7   6  17      125.89      127.82     63.93 o 
  -6   6  17       87.79       37.29     27.49 o 
  -5   6  17       15.39        1.09     24.56 o 
  -4   6  17        2.07       12.29     18.81 o 
  -3   6  17        5.99        1.31     17.86 o 
  -2   6  17       81.80       93.00     20.66 o 
  -1   6  17        8.44       -2.48     19.38 o 
   0   6  17       38.84       37.96     20.77 o 
   1   6  17        7.77        4.86     20.93 o 
   2   6  17        5.11        9.09     22.44 o 
  -8   7  17       13.48      -23.11     46.09 o 
  -7   7  17       31.12       48.00     47.04 o 
  -6   7  17       34.59       49.10     44.86 o 
  -5   7  17       10.13       20.93     25.59 o 
  -4   7  17        0.40       25.60     18.93 o 
  -3   7  17        0.01        0.29     18.97 o 
  -2   7  17        0.08        9.95     19.54 o 
  -1   7  17      127.65      160.91     24.54 o 
   0   7  17        0.11       26.51     21.02 o 
   1   7  17        4.55        8.04     21.82 o 
   2   7  17       27.79       10.88     35.57 o 
  -7   8  17       47.28      121.58     53.88 o 
  -6   8  17       23.90       35.69     46.91 o 
  -5   8  17        5.25      -30.91     41.71 o 
  -4   8  17       30.68       23.31     18.61 o 
  -3   8  17        0.00       -8.80     19.71 o 
  -2   8  17        2.55       13.99     19.22 o 
  -1   8  17        3.71       16.32     19.42 o 
   0   8  17        3.32      -16.89     19.71 o 
   1   8  17        5.72        4.98     20.67 o 
  -5   9  17        8.19       56.89     48.96 o 
  -4   9  17        1.29       18.53     30.56 o 
  -3   9  17       15.00      -13.31     49.37 o 
  -2   9  17        7.51       18.18     20.32 o 
  -1   9  17       25.05       54.33     33.06 o 
  -9   0  18        6.16       31.86     34.05 o 
  -8   0  18       31.39        3.97     31.59 o 
  -7   0  18      164.92      202.81     42.94 o 
  -6   0  18      130.49      144.82     38.56 o 
  -5   0  18      126.81      140.45     36.24 o 
  -4   0  18      198.69      130.60     38.43 o 
  -3   0  18       12.90       19.69     30.09 o 
  -2   0  18      163.97      259.97     44.86 o 
  -1   0  18       62.77       36.92     36.38 o 
   0   0  18       21.59       57.30     44.45 o 
   1   0  18       53.80       45.54     46.50 o 
   2   0  18        8.88       71.93     49.64 o 
  -9   1  18        1.28       21.57     26.39 o 
  -8   1  18        9.78        7.60     23.62 o 
  -7   1  18        8.99      -21.87     20.17 o 
  -6   1  18       56.38       65.73     24.21 o 
  -5   1  18        0.31       48.46     22.77 o 
  -4   1  18       56.22       34.98     23.83 o 
  -3   1  18      131.02      132.32     33.98 o 
  -2   1  18        1.06       42.07     27.21 o 
  -1   1  18       29.97       58.67     26.06 o 
   0   1  18        0.07       20.39     31.86 o 
   1   1  18        1.03      -22.44     28.42 o 
   2   1  18       94.20      153.55     39.04 o 
  -9   2  18        1.68       49.73     26.12 o 
  -8   2  18       39.71       61.81     25.87 o 
  -7   2  18        0.75       17.87     22.08 o 
  -6   2  18        2.02       22.77     24.89 o 
  -5   2  18       39.56       25.98     22.80 o 
  -4   2  18       14.33      -43.20     33.23 o 
  -3   2  18        1.06      -17.57     23.33 o 
  -2   2  18      105.99       75.16     28.10 o 
  -1   2  18        2.07       16.49     23.47 o 
   0   2  18       76.56       59.20     28.12 o 
   1   2  18       10.19       13.42     27.31 o 
   2   2  18        0.01       12.87     34.07 o 
  -8   3  18        1.48       32.06     25.55 o 
  -7   3  18        2.14       -3.95     23.96 o 
  -6   3  18      174.78      189.75     29.00 o 
  -5   3  18        2.00       33.45     24.55 o 
  -4   3  18      100.95      100.73     26.50 o 
  -3   3  18      130.68       68.74     27.83 o 
  -2   3  18        3.39        3.08     38.22 o 
  -1   3  18      199.30      218.45     31.88 o 
   0   3  18        1.97       10.15     26.94 o 
   1   3  18        0.08       26.62     46.50 o 
   2   3  18      116.83      155.31     34.03 o 
  -8   4  18       14.35       48.53     26.13 o 
  -7   4  18      110.61       81.07     33.23 o 
  -6   4  18        5.06       22.49     25.93 o 
  -5   4  18       48.85       62.42     25.89 o 
  -4   4  18       82.12       68.64     25.98 o 
  -3   4  18        0.75        1.57     23.11 o 
  -2   4  18        7.49        2.73     18.73 o 
  -1   4  18       25.42       17.64     20.89 o 
   0   4  18        0.63       10.89     21.06 o 
   1   4  18       49.66       67.40     22.57 o 
   2   4  18        0.85        7.90     21.86 o 
  -8   5  18       54.89      103.77     31.10 o 
  -7   5  18       32.47       21.23     31.59 o 
  -6   5  18      157.98      161.95     31.18 o 
  -5   5  18        0.36       37.39     25.75 o 
  -4   5  18       96.09      104.48     24.95 o 
  -3   5  18       44.23       17.28     19.60 o 
  -2   5  18       34.10       49.56     19.99 o 
  -1   5  18       85.56       62.62     22.24 o 
   0   5  18       10.41       38.43     23.31 o 
   1   5  18        1.44       12.97     22.00 o 
  -7   6  18       35.31      -21.47     46.91 o 
  -6   6  18        9.41       34.82     28.57 o 
  -5   6  18      144.32      133.81     31.83 o 
  -4   6  18       27.52       45.28     19.87 o 
  -3   6  18        1.86       -6.07     23.93 o 
  -2   6  18      246.01      287.65     27.98 o 
  -1   6  18        4.26       17.27     21.73 o 
   0   6  18       10.88       37.55     22.97 o 
  -6   7  18       14.50       43.08     49.64 o 
  -5   7  18       12.74       12.35     27.44 o 
  -4   7  18        5.30       17.89     24.59 o 
  -3   7  18        1.00       11.12     19.83 o 
  -2   7  18        0.05       35.31     31.55 o 
  -1   7  18       20.08        8.20     29.65 o 
  -4   8  18       23.22       -2.26     21.24 o 
  -3   8  18        0.01        3.46     20.92 o 
  -7   1  19        0.01       29.94     23.83 o 
  -6   1  19        7.22       46.59     27.76 o 
  -5   1  19        9.84       33.78     24.24 o 
  -4   1  19      198.89      235.15     28.40 o 
  -3   1  19        0.54      -10.80     23.24 o 
  -2   1  19        0.47       53.03     29.08 o 
  -1   1  19       34.65       15.16     26.12 o 
   0   1  19        0.01      -46.30     30.87 o 
  -7   2  19        4.65      -14.77     24.23 o 
  -6   2  19       11.20       39.92     25.26 o 
  -5   2  19       95.87       81.15     26.12 o 
  -4   2  19       23.38       38.55     25.45 o 
  -3   2  19       10.67       13.66     25.30 o 
  -2   2  19      107.76      111.50     29.78 o 
  -1   2  19        4.36      -31.91     28.11 o 
   0   2  19       44.99       59.19     29.60 o 
  -7   3  19       17.50        6.96     24.16 o 
  -6   3  19       30.11       41.75     27.15 o 
  -5   3  19        9.85       11.64     24.41 o 
  -4   3  19       31.19       19.78     24.99 o 
  -3   3  19       23.88       40.09     34.67 o 
  -2   3  19        1.30        3.46     27.69 o 
  -1   3  19        5.41       39.41     29.67 o 
   0   3  19        0.37       14.98     29.69 o 
  -6   4  19       14.17       47.72     27.62 o 
  -5   4  19       22.62       20.63     45.74 o 
  -4   4  19       17.90       22.30     26.50 o 
  -3   4  19        0.75       33.39     27.92 o 
  -2   4  19       90.20      128.93     29.83 o 
  -1   4  19        0.53        8.24     40.68 o 
  -5   5  19        0.65        5.63     25.20 o 
  -4   5  19        0.71       32.71     28.16 o 
  -3   5  19        1.56       18.59     20.78 o 
  -2   5  19       11.95        6.67     21.90 o 
  -1   5  19        0.23        5.62     20.82 o 
  -4   0  20       12.83      -15.86     32.68 o 
  -3   0  20        0.82      -13.68     31.73 o 
  -4   1  20        1.67       21.24     21.78 o 
  -3   1  20       26.89       47.73     25.19 o 
                                                 
